# Supplementary material for: IFNγ Modulates the Immunopeptidome of Triple Negative Breast Cancer Cells by Enhancing and Diversifying Antigen Processing and Presentation
Source: Front Immunol. 2021 Apr 22;12:645770. doi: 10.3389/fimmu.2021.645770 (PMC8100505; doi:10.3389/fimmu.2021.645770)
Supplement: Supplementary File — Table of cancer antigens. [file Table_1.xlsx]

## Sheet: Total list
Uniprot	Gene name	Protein names	Tissue expression in breast according to Human Protein Atlas:	Breast adipocytes:	Breast myoepithelial cells:	Breast glandular cells:
P04626	ERBB2	Receptor tyrosine-protein kinase erbB-2 (EC 2.7.10.1) (Metastatic lymph node gene 19 protein) (MLN 19) (Proto-oncogene Neu) (Proto-oncogene c-ErbB-2) (Tyrosine kinase-type cell surface receptor HER2) (p185erbB2) (CD antigen CD340)		Not detected	Medium	Medium
O15392	BIRC5	Baculoviral IAP repeat-containing protein 5 (Apoptosis inhibitor 4) (Apoptosis inhibitor survivin)		Not detected	Not detected	Low
P06731	CEAM5	Carcinoembryonic antigen-related cell adhesion molecule 5 (Carcinoembryonic antigen) (CEA) (Meconium antigen 100) (CD antigen CD66e)		#N/A	#N/A	#N/A
O15213	WDR46	WD repeat-containing protein 46 (WD repeat-containing protein BING4)		#N/A	#N/A	#N/A
Q13072	BAGE1	B melanoma antigen 1 (B melanoma antigen) (Antigen MZ2-BA) (Cancer/testis antigen 2.1) (CT2.1)		#N/A	#N/A	#N/A
Q9Y5P2	CSAG2	Chondrosarcoma-associated gene 2/3 protein (Cancer/testis antigen 24.2) (CT24.2) (Taxol-resistant-associated gene 3 protein) (TRAG-3)		#N/A	#N/A	#N/A
P40126	TYRP2	L-dopachrome tautomerase (DCT) (DT) (EC 5.3.3.12) (L-dopachrome Delta-isomerase) (Tyrosinase-related protein 2) (TRP-2) (TRP2)		#N/A	#N/A	#N/A
Q96JG8	MAGD4	Melanoma-associated antigen D4 (MAGE-D4 antigen) (MAGE-E1 antigen)		#N/A	#N/A	#N/A
Q13065	GAGE1	G antigen 1 (GAGE-1) (Antigen MZ2-F) (Cancer/testis antigen 4.1) (CT4.1)		Not detected	Not detected	Not detected
Q6NT46	GAG2A	G antigen 2A (GAGE-2A)		#N/A	#N/A	#N/A
Q13069	GAGE5	G antigen 5 (GAGE-5) (Cancer/testis antigen 4.5) (CT4.5)		#N/A	#N/A	#N/A
Q13070	GAGE6	G antigen 6 (GAGE-6) (Cancer/testis antigen 4.6) (CT4.6)		#N/A	#N/A	#N/A
O76087	GAGE7	G antigen 7 (GAGE-7) (AL4) (Cancer/testis antigen 4.7) (CT4.7) (GAGE-12I) (GAGE-7B) (GAGE-8)		#N/A	#N/A	#N/A
Q9UEU5	GGE2D	G antigen 2D (GAGE-2D) (Cancer/testis antigen 4.8) (CT4.8) (G antigen 8) (GAGE-8)		#N/A	#N/A	#N/A
Q14627	I13R2	Interleukin-13 receptor subunit alpha-2 (IL-13 receptor subunit alpha-2) (IL-13R subunit alpha-2) (IL-13R-alpha-2) (IL-13RA2) (Interleukin-13-binding protein) (CD antigen CD213a2)		#N/A	#N/A	#N/A
P43355	MAGA1	Melanoma-associated antigen 1 (Antigen MZ2-E) (Cancer/testis antigen 1.1) (CT1.1) (MAGE-1 antigen)		#N/A	#N/A	#N/A
P43356	MAGA2	Melanoma-associated antigen 2 (Cancer/testis antigen 1.2) (CT1.2) (MAGE-2 antigen)		#N/A	#N/A	#N/A
P43357	MAGA3	Melanoma-associated antigen 3 (Antigen MZ2-D) (Cancer/testis antigen 1.3) (CT1.3) (MAGE-3 antigen)		#N/A	#N/A	#N/A
P43358	MAGA4	Melanoma-associated antigen 4 (Cancer/testis antigen 1.4) (CT1.4) (MAGE-4 antigen) (MAGE-41 antigen) (MAGE-X2 antigen)		#N/A	#N/A	#N/A
P43360	MAGA6	Melanoma-associated antigen 6 (Cancer/testis antigen 1.6) (CT1.6) (MAGE-6 antigen) (MAGE3B antigen)		#N/A	#N/A	#N/A
P43362	MAGA9	Melanoma-associated antigen 9 (Cancer/testis antigen 1.9) (CT1.9) (MAGE-9 antigen)		#N/A	#N/A	#N/A
P43363	MAGAA	Melanoma-associated antigen 10 (Cancer/testis antigen 1.10) (CT1.10) (MAGE-10 antigen)		#N/A	#N/A	#N/A
P43365	MAGAC	Melanoma-associated antigen 12 (Cancer/testis antigen 1.12) (CT1.12) (MAGE-12 antigen) (MAGE12F antigen)		#N/A	#N/A	#N/A
P43366	MAGB1	Melanoma-associated antigen B1 (Cancer/testis antigen 3.1) (CT3.1) (DSS-AHC critical interval MAGE superfamily 10) (DAM10) (MAGE-B1 antigen) (MAGE-XP antigen)		#N/A	#N/A	#N/A
O15479	MAGB2	Melanoma-associated antigen B2 (Cancer/testis antigen 3.2) (CT3.2) (DSS-AHC critical interval MAGE superfamily 6) (DAM6) (MAGE XP-2 antigen) (MAGE-B2 antigen)		#N/A	#N/A	#N/A
Q9UBF1	MAGC2	Melanoma-associated antigen C2 (Cancer/testis antigen 10) (CT10) (Hepatocellular carcinoma-associated antigen 587) (MAGE-C2 antigen) (MAGE-E1 antigen)		#N/A	#N/A	#N/A
P04637	P53	Cellular tumor antigen p53 (Antigen NY-CO-13) (Phosphoprotein p53) (Tumor suppressor p53)		#N/A	#N/A	#N/A
P14679	TYRO	Tyrosinase (EC 1.14.18.1) (LB24-AB) (Monophenol monooxygenase) (SK29-AB) (Tumor rejection antigen AB)		#N/A	#N/A	#N/A
P17643	TYRP1	5,6-dihydroxyindole-2-carboxylic acid oxidase (DHICA oxidase) (EC 1.14.18.-) (Catalase B) (Glycoprotein 75) (Melanoma antigen gp75) (Tyrosinase-related protein 1) (TRP) (TRP-1) (TRP1)		Not detected	Not detected	Not detected
Q9NXZ1	SAGE1	Sarcoma antigen 1 (Cancer/testis antigen 14) (CT14)		Not detected	Not detected	Not detected
Q15431	SYCP1	Synaptonemal complex protein 1 (SCP-1) (Cancer/testis antigen 8) (CT8)		Not detected	Not detected	Not detected
Q16385	SSX2	Protein SSX2 (Cancer/testis antigen 5.2) (CT5.2) (Synovial sarcoma, X breakpoint 2) (Tumor antigen HOM-MEL-40)		#N/A	#N/A	#N/A
O60224	SSX4	Protein SSX4 (Cancer/testis antigen 5.4) (CT5.4)		#N/A	#N/A	#N/A
P01116	RASK	GTPase KRas (EC 3.6.5.2) (K-Ras 2) (Ki-Ras) (c-K-ras) (c-Ki-ras) [Cleaved into: GTPase KRas, N-terminally processed]		#N/A	#N/A	#N/A
P78395	PRAME	Melanoma antigen preferentially expressed in tumors (Opa-interacting protein 4) (OIP-4) (Preferentially expressed antigen of melanoma)		Not detected	Not detected	Not detected
P01111	RASN	GTPase NRas (EC 3.6.5.2) (Transforming protein N-Ras)		#N/A	#N/A	#N/A
O43707	ACTN4	Alpha-actinin-4 (Non-muscle alpha-actinin 4)		Not detected	Medium	Medium
P35222	CTNB1	Catenin beta-1 (Beta-catenin)		#N/A	#N/A	#N/A
Q14790	CASP8	Caspase-8 (CASP-8) (EC 3.4.22.61) (Apoptotic cysteine protease) (Apoptotic protease Mch-5) (CAP4) (FADD-homologous ICE/ced-3-like protease) (FADD-like ICE) (FLICE) (ICE-like apoptotic protease 5) (MORT1-associated ced-3 homolog) (MACH) [Cleaved into: Caspase-8 subunit p18; Caspase-8 subunit p10]		Not detected	Low	Medium
P30260	CDC27	Cell division cycle protein 27 homolog (Anaphase-promoting complex subunit 3) (APC3) (CDC27 homolog) (CDC27Hs) (H-NUC)		Medium	Low	Medium
P11802	CDK4	Cyclin-dependent kinase 4 (EC 2.7.11.22) (Cell division protein kinase 4) (PSK-J3)		Not detected	Low	Low
P13639	EF2	Elongation factor 2 (EF-2)		#N/A	#N/A	#N/A
P02751	FINC	Fibronectin (FN) (Cold-insoluble globulin) (CIG) [Cleaved into: Anastellin; Ugl-Y1; Ugl-Y2; Ugl-Y3]		#N/A	#N/A	#N/A
P0DMV9	HS71B	Heat shock 70 kDa protein 1B (Heat shock 70 kDa protein 2) (HSP70-2) (HSP70.2)		#N/A	#N/A	#N/A
Q92604	LGAT1	Acyl-CoA:lysophosphatidylglycerol acyltransferase 1 (EC 2.3.1.-) (Acyl-CoA:monoacylglycerol acyltransferase LPGAT1) (EC 2.3.1.22)		#N/A	#N/A	#N/A
P48163	MAOX	NADP-dependent malic enzyme (NADP-ME) (EC 1.1.1.40) (Malic enzyme 1)		#N/A	#N/A	#N/A
Q5VTY9	HHAT	Protein-cysteine N-palmitoyltransferase HHAT (EC 2.3.1.-) (Hedgehog acyltransferase) (Melanoma antigen recognized by T-cells 2) (MART-2) (Skinny hedgehog protein 1)		Not detected	Not detected	Not detected
Q9Y5R8	TPPC1	Trafficking protein particle complex subunit 1 (BET5 homolog) (Multiple myeloma protein 2) (MUM-2)		#N/A	#N/A	#N/A
O43795	MYO1B	Unconventional myosin-Ib (MYH-1c) (Myosin I alpha) (MMI-alpha) (MMIa)		Not detected	Not detected	Medium
Q9BWT3	PAPOG	Poly(A) polymerase gamma (PAP-gamma) (EC 2.7.7.19) (Neo-poly(A) polymerase) (Neo-PAP) (Polynucleotide adenylyltransferase gamma) (SRP RNA 3'-adenylating enzyme) (Signal recognition particle RNA-adenylating enzyme) (SRP RNA-adenylating enzyme)		#N/A	#N/A	#N/A
Q13438	OS9	Protein OS-9 (Amplified in osteosarcoma 9)		Medium	Medium	Medium
Q15262	PTPRK	Receptor-type tyrosine-protein phosphatase kappa (Protein-tyrosine phosphatase kappa) (R-PTP-kappa) (EC 3.1.3.48)		Not detected	Medium	Low
P60174	TPIS	Triosephosphate isomerase (TIM) (EC 5.3.1.1) (Methylglyoxal synthase) (EC 4.2.3.3) (Triose-phosphate isomerase)		#N/A	#N/A	#N/A
Q99541	PLIN2	Perilipin-2 (Adipophilin) (Adipose differentiation-related protein) (ADRP)		Not detected	Not detected	Not detected
P02771	FETA	Alpha-fetoprotein (Alpha-1-fetoprotein) (Alpha-fetoglobulin)		#N/A	#N/A	#N/A
O14862	AIM2	Interferon-inducible protein AIM2 (Absent in melanoma 2)		#N/A	#N/A	#N/A
P07355	ANXA2	Annexin A2 (Annexin II) (Annexin-2) (Calpactin I heavy chain) (Calpactin-1 heavy chain) (Chromobindin-8) (Lipocortin II) (Placental anticoagulant protein IV) (PAP-IV) (Protein I) (p36)		Medium	Medium	Low
Q93070	NAR4	Ecto-ADP-ribosyltransferase 4 (EC 2.4.2.31) (ADP-ribosyltransferase C2 and C3 toxin-like 4) (ARTC4) (Dombrock blood group carrier molecule) (Mono(ADP-ribosyl)transferase 4) (NAD(P)(+)--arginine ADP-ribosyltransferase 4) (CD antigen CD297)		#N/A	#N/A	#N/A
Q9ULX3	NOB1	RNA-binding protein NOB1 (EC 3.1.-.-) (Phosphorylation regulatory protein HP-10) (Protein ART-4)		Not detected	Medium	Medium
Q9UQC9	CLCA2	Calcium-activated chloride channel regulator 2 (EC 3.4.-.-) (Calcium-activated chloride channel family member 2) (hCLCA2) (Calcium-activated chloride channel protein 3) (CaCC-3) (hCaCC-3) [Cleaved into: Calcium-activated chloride channel regulator 2, 109 kDa form; Calcium-activated chloride channel regulator 2, 35 kDa form]		Not detected	Low	Medium
Q10570	CPSF1	Cleavage and polyadenylation specificity factor subunit 1 (Cleavage and polyadenylation specificity factor 160 kDa subunit) (CPSF 160 kDa subunit)		#N/A	#N/A	#N/A
P23284	PPIB	Peptidyl-prolyl cis-trans isomerase B (PPIase B) (EC 5.2.1.8) (CYP-S1) (Cyclophilin B) (Rotamase B) (S-cyclophilin) (SCYLP)		Not detected	Medium	Medium
P29317	EPHA2	Ephrin type-A receptor 2 (EC 2.7.10.1) (Epithelial cell kinase) (Tyrosine-protein kinase receptor ECK)		#N/A	#N/A	#N/A
P29320	EPHA3	Ephrin type-A receptor 3 (EC 2.7.10.1) (EPH-like kinase 4) (EK4) (hEK4) (HEK) (Human embryo kinase) (Tyrosine-protein kinase TYRO4) (Tyrosine-protein kinase receptor ETK1) (Eph-like tyrosine kinase 1)		Not detected	Low	Low
P12034	FGF5	Fibroblast growth factor 5 (FGF-5) (Heparin-binding growth factor 5) (HBGF-5) (Smag-82)		#N/A	#N/A	#N/A
Q16790	CAH9	Carbonic anhydrase 9 (EC 4.2.1.1) (Carbonate dehydratase IX) (Carbonic anhydrase IX) (CA-IX) (CAIX) (Membrane antigen MN) (P54/58N) (Renal cell carcinoma-associated antigen G250) (RCC-associated antigen G250) (pMW1)		#N/A	#N/A	#N/A
O14746	TERT	Telomerase reverse transcriptase (EC 2.7.7.49) (HEST2) (Telomerase catalytic subunit) (Telomerase-associated protein 2) (TP2)		Not detected	Not detected	Not detected
Q09328	MGT5A	Alpha-1,6-mannosylglycoprotein 6-beta-N-acetylglucosaminyltransferase A (EC 2.4.1.155) (Alpha-mannoside beta-1,6-N-acetylglucosaminyltransferase V) (GlcNAc-T V) (GNT-V) (Mannoside acetylglucosaminyltransferase 5) (N-acetylglucosaminyl-transferase V) [Cleaved into: Secreted alpha-1,6-mannosylglycoprotein 6-beta-N-acetylglucosaminyltransferase A (Secreted beta-1,6-N-acetylglucosaminyltransferase V)…		#N/A	#N/A	#N/A
P19835	CEL	Bile salt-activated lipase (BAL) (EC 3.1.1.13) (EC 3.1.1.3) (EC 3.1.1.6) (Bile salt-stimulated lipase) (BSSL) (Bucelipase) (Carboxyl ester lipase) (Cholesterol esterase) (Pancreatic lysophospholipase) (Sterol esterase)		Not detected	Not detected	Not detected
P35658	NU214	Nuclear pore complex protein Nup214 (214 kDa nucleoporin) (Nucleoporin Nup214) (Protein CAN)		#N/A	#N/A	#N/A
P41212	ETV6	Transcription factor ETV6 (ETS translocation variant 6) (ETS-related protein Tel1) (Tel)		Not detected	Medium	Medium
Q96CA5	BIRC7	Baculoviral IAP repeat-containing protein 7 (EC 2.3.2.27) (Kidney inhibitor of apoptosis protein) (KIAP) (Livin) (Melanoma inhibitor of apoptosis protein) (ML-IAP) (RING finger protein 50) (RING-type E3 ubiquitin transferase BIRC7) [Cleaved into: Baculoviral IAP repeat-containing protein 7 30kDa subunit (Truncated livin) (p30-Livin) (tLivin)]		#N/A	#N/A	#N/A
P09603	CSF1	Macrophage colony-stimulating factor 1 (CSF-1) (M-CSF) (MCSF) (Lanimostim) [Cleaved into: Processed macrophage colony-stimulating factor 1]		#N/A	#N/A	#N/A
O15294	OGT1	UDP-N-acetylglucosamine--peptide N-acetylglucosaminyltransferase 110 kDa subunit (EC 2.4.1.255) (O-GlcNAc transferase subunit p110) (O-linked N-acetylglucosamine transferase 110 kDa subunit) (OGT)		#N/A	#N/A	#N/A
P15941	MUC1	Mucin-1 (MUC-1) (Breast carcinoma-associated antigen DF3) (Cancer antigen 15-3) (CA 15-3) (Carcinoma-associated mucin) (Episialin) (H23AG) (Krebs von den Lungen-6) (KL-6) (PEMT) (Peanut-reactive urinary mucin) (PUM) (Polymorphic epithelial mucin) (PEM) (Tumor-associated epithelial membrane antigen) (EMA) (Tumor-associated mucin) (CD antigen CD227) [Cleaved into: Mucin-1 subunit alpha (MUC1-NT) (M…		Not detected	Low	Medium
Q02817	MUC2	Mucin-2 (MUC-2) (Intestinal mucin-2)		Not detected	Not detected	Not detected
Q15306	IRF4	Interferon regulatory factor 4 (IRF-4) (Lymphocyte-specific interferon regulatory factor) (LSIRF) (Multiple myeloma oncogene 1) (NF-EM5)		Not detected	Not detected	Not detected
Q2TAK8	PWP3A	PWWP domain-containing DNA repair factor 3A (PWWP3A) (Mutated melanoma-associated antigen 1) (MUM-1) (PWWP domain-containing protein MUM1) (Protein expandere)		#N/A	#N/A	#N/A
P78358	CTG1B	Cancer/testis antigen 1 (Autoimmunogenic cancer/testis antigen NY-ESO-1) (Cancer/testis antigen 6.1) (CT6.1) (L antigen family member 2) (LAGE-2)		#N/A	#N/A	#N/A
O75638	CTAG2	Cancer/testis antigen 2 (CT2) (Autoimmunogenic cancer/testis antigen NY-ESO-2) (Cancer/testis antigen 6.2) (CT6.2) (L antigen family member 1) (LAGE-1)		Not detected	Not detected	Not detected
Q13084	RM28	39S ribosomal protein L28, mitochondrial (L28mt) (MRP-L28) (Melanoma antigen p15) (Melanoma-associated antigen recognized by T-lymphocytes) (Mitochondrial large ribosomal subunit protein bL28m)		#N/A	#N/A	#N/A
Q8TCC3	RM30	39S ribosomal protein L30, mitochondrial (L30mt) (MRP-L30) (39S ribosomal protein L28, mitochondrial) (L28mt) (MRP-L28) (Mitochondrial large ribosomal subunit protein uL30m)		#N/A	#N/A	#N/A
Q04609	FOLH1	Glutamate carboxypeptidase 2 (EC 3.4.17.21) (Cell growth-inhibiting gene 27 protein) (Folate hydrolase 1) (Folylpoly-gamma-glutamate carboxypeptidase) (FGCP) (Glutamate carboxypeptidase II) (GCPII) (Membrane glutamate carboxypeptidase) (mGCP) (N-acetylated-alpha-linked acidic dipeptidase I) (NAALADase I) (Prostate-specific membrane antigen) (PSM) (PSMA) (Pteroylpoly-gamma-glutamate carboxypeptida…		Not detected	Not detected	Low
Q15109	RAGE	Advanced glycosylation end product-specific receptor (Receptor for advanced glycosylation end products)		#N/A	#N/A	#N/A
Q9UQ07	MOK	MAPK/MAK/MRK overlapping kinase (EC 2.7.11.22) (MOK protein kinase) (Renal tumor antigen 1) (RAGE-1)		#N/A	#N/A	#N/A
Q9UHJ3	SMBT1	Scm-like with four MBT domains protein 1 (hSFMBT) (Renal ubiquitous protein 1)		#N/A	#N/A	#N/A
Q9UBP8	KAAG1	Kidney-associated antigen 1 (RU2 antisense gene protein)		Not detected	Not detected	Not detected
O43290	SNUT1	U4/U6.U5 tri-snRNP-associated protein 1 (SNU66 homolog) (hSnu66) (Squamous cell carcinoma antigen recognized by T-cells 1) (SART-1) (hSART-1) (U4/U6.U5 tri-snRNP-associated 110 kDa protein) (allergen Hom s 1)		#N/A	#N/A	#N/A
Q9H0U9	TSYL1	Testis-specific Y-encoded-like protein 1 (TSPY-like protein 1)		#N/A	#N/A	#N/A
Q15020	SART3	Squamous cell carcinoma antigen recognized by T-cells 3 (SART-3) (Tat-interacting protein of 110 kDa) (Tip110) (p110 nuclear RNA-binding protein)		Medium	Medium	High
P56693	SOX10	Transcription factor SOX-10		Not detected	Not detected	Low
P19544	WT1	Wilms tumor protein (WT33)		Not detected	High	Low
P16422	EPCAM	Epithelial cell adhesion molecule (Ep-CAM) (Adenocarcinoma-associated antigen) (Cell surface glycoprotein Trop-1) (Epithelial cell surface antigen) (Epithelial glycoprotein) (EGP) (Epithelial glycoprotein 314) (EGP314) (hEGP314) (KS 1/4 antigen) (KSA) (Major gastrointestinal tumor-associated protein GA733-2) (Tumor-associated calcium signal transducer 1) (CD antigen CD326)		Not detected	Low	Low
P40967	PMEL	Melanocyte protein PMEL (ME20-M) (ME20M) (Melanocyte protein Pmel 17) (Melanocytes lineage-specific antigen GP100) (Melanoma-associated ME20 antigen) (P1) (P100) (Premelanosome protein) (Silver locus protein homolog) [Cleaved into: M-alpha (95 kDa melanocyte-specific secreted glycoprotein) (P26) (Secreted melanoma-associated ME20 antigen) (ME20-S) (ME20S); M-beta]		Not detected	Not detected	Not detected
Q13296	SG2A2	Mammaglobin-A (Mammaglobin-1) (Secretoglobin family 2A member 2)		#N/A	#N/A	#N/A
Q01726	MSHR	Melanocyte-stimulating hormone receptor (MSH-R) (Melanocortin receptor 1) (MC1-R)		#N/A	#N/A	#N/A
Q16655	2001-03-01	Melanoma antigen recognized by T-cells 1 (MART-1) (Antigen LB39-AA) (Antigen SK29-AA) (Protein Melan-A)		Not detected	Low	Medium
P51810	GP143	G-protein coupled receptor 143 (Ocular albinism type 1 protein)		#N/A	#N/A	#N/A
Q04671	P	P protein (Melanocyte-specific transporter protein) (Pink-eyed dilution protein homolog)		#N/A	#N/A	#N/A
P03952	KLKB1	Plasma kallikrein (EC 3.4.21.34) (Fletcher factor) (Kininogenin) (Plasma prekallikrein) (PKK) [Cleaved into: Plasma kallikrein heavy chain; Plasma kallikrein light chain]		#N/A	#N/A	#N/A
P07288	KLK3	Prostate-specific antigen (PSA) (EC 3.4.21.77) (Gamma-seminoprotein) (Seminin) (Kallikrein-3) (P-30 antigen) (Semenogelase)		Not detected	Not detected	Not detected
O94864	ST65G	STAGA complex 65 subunit gamma (Adenocarcinoma antigen ART1) (SPTF-associated factor 65 gamma) (STAF65gamma) (Suppressor of Ty 7-like)		#N/A	#N/A	#N/A
P15056	BRAF	Serine/threonine-protein kinase B-raf (EC 2.7.11.1) (Proto-oncogene B-Raf) (p94) (v-Raf murine sarcoma viral oncogene homolog B1)		Not detected	Medium	High
P51878	CASP5	Caspase-5 (CASP-5) (EC 3.4.22.58) (ICE(rel)-III) (Protease ICH-3) (Protease TY) [Cleaved into: Caspase-5 subunit p20; Caspase-5 subunit p10]		#N/A	#N/A	#N/A
P42771	CDN2A	Cyclin-dependent kinase inhibitor 2A (Cyclin-dependent kinase 4 inhibitor A) (CDK4I) (Multiple tumor suppressor 1) (MTS-1) (p16-INK4a) (p16-INK4) (p16INK4A)		#N/A	#N/A	#N/A
Q8N726	ARF	Tumor suppressor ARF (Alternative reading frame) (ARF) (Cyclin-dependent kinase inhibitor 2A) (p14ARF)		#N/A	#N/A	#N/A
Q5T124	UBX11	UBX domain-containing protein 11 (Colorectal tumor-associated antigen COA-1) (Socius) (UBX domain-containing protein 5)		#N/A	#N/A	#N/A
Q15029	U5S1	116 kDa U5 small nuclear ribonucleoprotein component (Elongation factor Tu GTP-binding domain-containing protein 2) (SNU114 homolog) (hSNU114) (U5 snRNP-specific protein, 116 kDa) (U5-116 kDa)		#N/A	#N/A	#N/A
Q14956	GPNMB	Transmembrane glycoprotein NMB (Hematopoietic growth factor inducible neurokinin-1 type)		#N/A	#N/A	#N/A
Q13952	NFYC	Nuclear transcription factor Y subunit gamma (CAAT box DNA-binding protein subunit C) (Nuclear transcription factor Y subunit C) (NF-YC) (Transactivator HSM-1/2)		#N/A	#N/A	#N/A
P30044	PRDX5	Peroxiredoxin-5, mitochondrial (EC 1.11.1.24) (Alu corepressor 1) (Antioxidant enzyme B166) (AOEB166) (Liver tissue 2D-page spot 71B) (PLP) (Peroxiredoxin V) (Prx-V) (Peroxisomal antioxidant enzyme) (TPx type VI) (Thioredoxin peroxidase PMP20) (Thioredoxin-dependent peroxiredoxin 5)		Low	Medium	Medium
Q5T4S7	UBR4	E3 ubiquitin-protein ligase UBR4 (EC 2.3.2.27) (600 kDa retinoblastoma protein-associated factor) (N-recognin-4) (RING-type E3 ubiquitin transferase UBR4) (Retinoblastoma-associated factor of 600 kDa) (RBAF600) (p600) (Zinc finger UBR1-type protein 1)		Not detected	Not detected	Not detected
Q8IXJ6	SIR2	NAD-dependent protein deacetylase sirtuin-2 (EC 2.3.1.286) (Regulatory protein SIR2 homolog 2) (SIR2-like protein 2)		#N/A	#N/A	#N/A
P62314	SMD1	Small nuclear ribonucleoprotein Sm D1 (Sm-D1) (Sm-D autoantigen) (snRNP core protein D1)		#N/A	#N/A	#N/A
P62316	SMD2	Small nuclear ribonucleoprotein Sm D2 (Sm-D2) (snRNP core protein D2)		#N/A	#N/A	#N/A
Q5H943	KKLC1	Kita-kyushu lung cancer antigen 1 (KK-LC-1) (Cancer/testis antigen 83)		#N/A	#N/A	#N/A
Q8TBZ0	CC110	Coiled-coil domain-containing protein 110 (Cancer/testis antigen 52) (CT52) (Cancer/testis antigen KM-HN-1)		#N/A	#N/A	#N/A
P0C5K6	CT18	Putative tumor antigen NA88-A (Cancer/testis antigen 18) (CT18)		#N/A	#N/A	#N/A
Q15506	SP17	Sperm surface protein Sp17 (Cancer/testis antigen 22) (CT22) (Sp17-1) (Sperm autoantigenic protein 17) (Sperm protein 17)		#N/A	#N/A	#N/A
Q9Y5K2	KLK4	Kallikrein-4 (EC 3.4.21.-) (Enamel matrix serine proteinase 1) (Kallikrein-like protein 1) (KLK-L1) (Prostase) (Serine protease 17)		Not detected	Not detected	Not detected
Q9BXX3	AN30A	Ankyrin repeat domain-containing protein 30A (Serologically defined breast cancer antigen NY-BR-1)		#N/A	#N/A	#N/A
P57729	RAB38	Ras-related protein Rab-38 (Melanoma antigen NY-MEL-1)		#N/A	#N/A	#N/A
P24385	CCND1	G1/S-specific cyclin-D1 (B-cell lymphoma 1 protein) (BCL-1) (BCL-1 oncogene) (PRAD1 oncogene)		Not detected	Not detected	Not detected
Q16678	CP1B1	Cytochrome P450 1B1 (EC 1.14.14.1) (CYPIB1) (Hydroperoxy icosatetraenoate dehydratase) (EC 4.2.1.152)		#N/A	#N/A	#N/A
Q00987	MDM2	E3 ubiquitin-protein ligase Mdm2 (EC 2.3.2.27) (Double minute 2 protein) (Hdm2) (Oncoprotein Mdm2) (RING-type E3 ubiquitin transferase Mdm2) (p53-binding protein Mdm2)		High	High	High
P08253	MMP2	72 kDa type IV collagenase (EC 3.4.24.24) (72 kDa gelatinase) (Gelatinase A) (Matrix metalloproteinase-2) (MMP-2) (TBE-1) [Cleaved into: PEX]		Not detected	Not detected	Not detected
Q9H8N7	ZN395	Zinc finger protein 395 (HD-regulating factor 2) (HDRF-2) (Huntington disease gene regulatory region-binding protein 2) (HD gene regulatory region-binding protein 2) (HDBP-2) (Papillomavirus regulatory factor 1) (PRF-1) (Papillomavirus-binding factor)		#N/A	#N/A	#N/A
Q68DV7	RNF43	E3 ubiquitin-protein ligase RNF43 (EC 2.3.2.27) (RING finger protein 43) (RING-type E3 ubiquitin transferase RNF43)		Medium	High	High
Q12765	SCRN1	Secernin-1		Not detected	Not detected	Not detected
Q9UHE8	STEA1	Metalloreductase STEAP1 (EC 1.16.1.-) (Six-transmembrane epithelial antigen of prostate 1)		#N/A	#N/A	#N/A
P37173	TGFR2	TGF-beta receptor type-2 (TGFR-2) (EC 2.7.11.30) (TGF-beta type II receptor) (Transforming growth factor-beta receptor type II) (TGF-beta receptor type II) (TbetaR-II)		#N/A	#N/A	#N/A
A1KZ92	PXDNL	Peroxidasin-like protein (EC 1.11.1.7) (Cardiac peroxidase) (Vascular peroxidase 2) (polysomal ribonuclease 1) (PRM1)		#N/A	#N/A	#N/A
Q12802	AKP13	A-kinase anchor protein 13 (AKAP-13) (AKAP-Lbc) (Breast cancer nuclear receptor-binding auxiliary protein) (Guanine nucleotide exchange factor Lbc) (Human thyroid-anchoring protein 31) (Lymphoid blast crisis oncogene) (LBC oncogene) (Non-oncogenic Rho GTPase-specific GTP exchange factor) (Protein kinase A-anchoring protein 13) (PRKA13) (p47)		#N/A	#N/A	#N/A
P24158	PRTN3	Myeloblastin (EC 3.4.21.76) (AGP7) (C-ANCA antigen) (Leukocyte proteinase 3) (PR-3) (PR3) (Neutrophil proteinase 4) (NP-4) (P29) (Wegener autoantigen)		Not detected	Not detected	Not detected
O43653	PSCA	Prostate stem cell antigen		Not detected	Not detected	Not detected
O75330	HMMR	Hyaluronan mediated motility receptor (Intracellular hyaluronic acid-binding protein) (Receptor for hyaluronan-mediated motility) (CD antigen CD168)		Not detected	Not detected	Not detected
P15309	PPAP	Prostatic acid phosphatase (PAP) (EC 3.1.3.2) (5'-nucleotidase) (5'-NT) (EC 3.1.3.5) (Acid phosphatase 3) (Ecto-5'-nucleotidase) (Thiamine monophosphatase) (TMPase) [Cleaved into: PAPf39]		#N/A	#N/A	#N/A
Q8NEB7	ACRBP	Acrosin-binding protein (Acrosin-binding protein, 60 kDa form) (Cancer/testis antigen 23) (CT23) (Cancer/testis antigen OY-TES-1) (Proacrosin-binding protein sp32) [Cleaved into: Acrosin-binding protein, mature form (Acrosin-binding protein, 32 kDa form, mature form)]		Not detected	Not detected	Not detected
P06239	LCK	Tyrosine-protein kinase Lck (EC 2.7.10.2) (Leukocyte C-terminal Src kinase) (LSK) (Lymphocyte cell-specific protein-tyrosine kinase) (Protein YT16) (Proto-oncogene Lck) (T cell-specific protein-tyrosine kinase) (p56-LCK)		Not detected	Not detected	Not detected
P35243	RECO	Recoverin (Cancer-associated retinopathy protein) (Protein CAR)		#N/A	#N/A	#N/A
P15880	RS2	40S ribosomal protein S2 (40S ribosomal protein S4) (Protein LLRep3) (Small ribosomal subunit protein uS5)		#N/A	#N/A	#N/A
P62906	RL10A	60S ribosomal protein L10a (CSA-19) (Large ribosomal subunit protein uL1) (Neural precursor cell expressed developmentally down-regulated protein 6) (NEDD-6)		#N/A	#N/A	#N/A
Q96JT2	S45A3	Solute carrier family 45 member 3 (Prostate cancer-associated protein 6) (Prostein)		#N/A	#N/A	#N/A
Q07817	B2CL1	Bcl-2-like protein 1 (Bcl2-L-1) (Apoptosis regulator Bcl-X)		#N/A	#N/A	#N/A
O94907	DKK1	Dickkopf-related protein 1 (Dickkopf-1) (Dkk-1) (hDkk-1) (SK)		#N/A	#N/A	#N/A
Q8N8S7	ENAH	Protein enabled homolog		Low	Low	Medium
Q6UVK1	CSPG4	Chondroitin sulfate proteoglycan 4 (Chondroitin sulfate proteoglycan NG2) (Melanoma chondroitin sulfate proteoglycan) (Melanoma-associated chondroitin sulfate proteoglycan)		Low	Medium	Medium
O15539	RGS5	Regulator of G-protein signaling 5 (RGS5)		#N/A	#N/A	#N/A
P11274	BCR	Breakpoint cluster region protein (EC 2.7.11.1) (Renal carcinoma antigen NY-REN-26)		#N/A	#N/A	#N/A
P35659	DEK	Protein DEK		Not detected	Medium	Medium
P36888	FLT3	Receptor-type tyrosine-protein kinase FLT3 (EC 2.7.10.1) (FL cytokine receptor) (Fetal liver kinase-2) (FLK-2) (Fms-like tyrosine kinase 3) (FLT-3) (Stem cell tyrosine kinase 1) (STK-1) (CD antigen CD135)		#N/A	#N/A	#N/A
P00519	ABL1	Tyrosine-protein kinase ABL1 (EC 2.7.10.2) (Abelson murine leukemia viral oncogene homolog 1) (Abelson tyrosine-protein kinase 1) (Proto-oncogene c-Abl) (p150)		Not detected	Medium	Medium
Q01196	RUNX1	Runt-related transcription factor 1 (Acute myeloid leukemia 1 protein) (Core-binding factor subunit alpha-2) (CBF-alpha-2) (Oncogene AML-1) (Polyomavirus enhancer-binding protein 2 alpha B subunit) (PEA2-alpha B) (PEBP2-alpha B) (SL3-3 enhancer factor 1 alpha B subunit) (SL3/AKV core-binding factor alpha B subunit)		Not detected	Medium	Medium
P01130	LDLR	Low-density lipoprotein receptor (LDL receptor)		Not detected	Not detected	Low
P19526	FUT1	Galactoside alpha-(1,2)-fucosyltransferase 1 (Alpha(1,2)FT 1) (Blood group H alpha 2-fucosyltransferase) (Fucosyltransferase 1) (GDP-L-fucose:beta-D-galactoside 2-alpha-L-fucosyltransferase 1) (Type 1 galactoside alpha-(1,2)-fucosyltransferase FUT1) (EC 2.4.1.69) (Type 2 galactoside alpha-(1,2)-fucosyltransferase FUT1) (EC 2.4.1.344)		#N/A	#N/A	#N/A
P06748	NPM	Nucleophosmin (NPM) (Nucleolar phosphoprotein B23) (Nucleolar protein NO38) (Numatrin)		#N/A	#N/A	#N/A
Q9UM73	ALK	ALK tyrosine kinase receptor (EC 2.7.10.1) (Anaplastic lymphoma kinase) (CD antigen CD246)		Not detected	Not detected	Not detected
P10276	RARA	Retinoic acid receptor alpha (RAR-alpha) (Nuclear receptor subfamily 1 group B member 1)		#N/A	#N/A	#N/A
P21579	SYT1	Synaptotagmin-1 (Synaptotagmin I) (SytI) (p65)		Not detected	Not detected	Not detected
Q15532	SSXT	Protein SSXT (Protein SYT) (Synovial sarcoma translocated to X chromosome protein)		#N/A	#N/A	#N/A
Q16384	SSX1	Protein SSX1 (Cancer/testis antigen 5.1) (CT5.1) (Synovial sarcoma, X breakpoint 1)		Not detected	Not detected	Not detected
Q13421	MSLN	Mesothelin (CAK1 antigen) (Pre-pro-megakaryocyte-potentiating factor) [Cleaved into: Megakaryocyte-potentiating factor (MPF); Mesothelin, cleaved form]		Not detected	Not detected	Not detected
Q13404	UB2V1	Ubiquitin-conjugating enzyme E2 variant 1 (UEV-1) (CROC-1) (TRAF6-regulated IKK activator 1 beta Uev1A)		#N/A	#N/A	#N/A
P14866	HNRPL	Heterogeneous nuclear ribonucleoprotein L (hnRNP L)		#N/A	#N/A	#N/A
Q9H3P2	NELFA	Negative elongation factor A (NELF-A) (Wolf-Hirschhorn syndrome candidate 2 protein)		#N/A	Medium	Medium
Q13541	4EBP1	Eukaryotic translation initiation factor 4E-binding protein 1 (4E-BP1) (eIF4E-binding protein 1) (Phosphorylated heat- and acid-stable protein regulated by insulin 1) (PHAS-I)		#N/A	#N/A	#N/A
Q9Y3S1	WNK2	Serine/threonine-protein kinase WNK2 (EC 2.7.11.1) (Antigen NY-CO-43) (Protein kinase lysine-deficient 2) (Protein kinase with no lysine 2) (Serologically defined colon cancer antigen 43)		Not detected	Low	High
Q9Y6K5	OAS3	2'-5'-oligoadenylate synthase 3 ((2-5')oligo(A) synthase 3) (2-5A synthase 3) (EC 2.7.7.84) (p100 OAS) (p100OAS)		Not detected	Low	Low
Q07820	MCL1	Induced myeloid leukemia cell differentiation protein Mcl-1 (Bcl-2-like protein 3) (Bcl2-L-3) (Bcl-2-related protein EAT/mcl1) (mcl1/EAT)		Low	Medium	Medium
P09668	CATH	Pro-cathepsin H [Cleaved into: Cathepsin H mini chain; Cathepsin H (EC 3.4.22.16); Cathepsin H heavy chain; Cathepsin H light chain]		#N/A	#N/A	#N/A
O15438	MRP3	Canalicular multispecific organic anion transporter 2 (ATP-binding cassette sub-family C member 3) (Multi-specific organic anion transporter D) (MOAT-D) (Multidrug resistance-associated protein 3)		#N/A	#N/A	#N/A
Q10589	BST2	Bone marrow stromal antigen 2 (BST-2) (HM1.24 antigen) (Tetherin) (CD antigen CD317)		Not detected	Low	Medium
Q08431	MFGM	Lactadherin (Breast epithelial antigen BA46) (HMFG) (MFGM) (Milk fat globule-EGF factor 8) (MFG-E8) (SED1) [Cleaved into: Lactadherin short form; Medin]		#N/A	#N/A	#N/A
Q13641	TPBG	Trophoblast glycoprotein (5T4 oncofetal antigen) (5T4 oncofetal trophoblast glycoprotein) (5T4 oncotrophoblast glycoprotein) (M6P1) (Wnt-activated inhibitory factor 1) (WAIF1)		Low	Not detected	Low
Q06828	FMOD	Fibromodulin (FM) (Collagen-binding 59 kDa protein) (Keratan sulfate proteoglycan fibromodulin) (KSPG fibromodulin)		#N/A	#N/A	#N/A
P08865	RSSA	40S ribosomal protein SA (37 kDa laminin receptor precursor) (37LRP) (37/67 kDa laminin receptor) (LRP/LR) (67 kDa laminin receptor) (67LR) (Colon carcinoma laminin-binding protein) (Laminin receptor 1) (LamR) (Laminin-binding protein precursor p40) (LBP/p40) (Multidrug resistance-associated protein MGr1-Ag) (NEM/1CHD4) (Small ribosomal subunit protein uS2)		#N/A	#N/A	#N/A
Q14019	COTL1	Coactosin-like protein		Not detected	Not detected	Not detected
Q96L12	CALR3	Calreticulin-3 (Calreticulin-2) (Calsperin)		#N/A	#N/A	#N/A
Q9UQ80	PA2G4	Proliferation-associated protein 2G4 (Cell cycle protein p38-2G4 homolog) (hG4-1) (ErbB3-binding protein 1)		Low	Medium	Medium
Q15910	EZH2	Histone-lysine N-methyltransferase EZH2 (EC 2.1.1.356) (ENX-1) (Enhancer of zeste homolog 2) (Lysine N-methyltransferase 6)		Not detected	Not detected	Not detected
O95466	FMNL1	Formin-like protein 1 (CLL-associated antigen KW-13) (Leukocyte formin)		Not detected	Not detected	Not detected
Q9Y251	HPSE	Heparanase (EC 3.2.1.166) (Endo-glucoronidase) (Heparanase-1) (Hpa1) [Cleaved into: Heparanase 8 kDa subunit; Heparanase 50 kDa subunit]		#N/A	#N/A	#N/A
P25054	APC	Adenomatous polyposis coli protein (Protein APC) (Deleted in polyposis 2.5)		Not detected	Not detected	High
P49459	UBE2A	Ubiquitin-conjugating enzyme E2 A (EC 2.3.2.23) (E2 ubiquitin-conjugating enzyme A) (RAD6 homolog A) (HR6A) (hHR6A) (Ubiquitin carrier protein A) (Ubiquitin-protein ligase A)		#N/A	#N/A	#N/A
P51572	BAP31	B-cell receptor-associated protein 31 (BCR-associated protein 31) (Bap31) (6C6-AG tumor-associated antigen) (Protein CDM) (p28)		#N/A	#N/A	#N/A
P11388	TOP2A	DNA topoisomerase 2-alpha (EC 5.6.2.2) (DNA topoisomerase II, alpha isozyme)		Not detected	Not detected	Low
Q02880	TOP2B	DNA topoisomerase 2-beta (EC 5.6.2.2) (DNA topoisomerase II, beta isozyme)		Low	Medium	Medium
P26012	ITB8	Integrin beta-8		#N/A	#N/A	#N/A
P27694	RFA1	Replication protein A 70 kDa DNA-binding subunit (RP-A p70) (Replication factor A protein 1) (RF-A protein 1) (Single-stranded DNA-binding protein) [Cleaved into: Replication protein A 70 kDa DNA-binding subunit, N-terminally processed]		#N/A	#N/A	#N/A
Q9NYB9	ABI2	Abl interactor 2 (Abelson interactor 2) (Abi-2) (Abl-binding protein 3) (AblBP3) (Arg-binding protein 1) (ArgBP1)		Not detected	Low	Medium
Q14094	CCNI	Cyclin-I		Low	Low	Low
P06493	CDK1	Cyclin-dependent kinase 1 (CDK1) (EC 2.7.11.22) (EC 2.7.11.23) (Cell division control protein 2 homolog) (Cell division protein kinase 1) (p34 protein kinase)		Not detected	Not detected	Medium
P42224	STAT1	Signal transducer and activator of transcription 1-alpha/beta (Transcription factor ISGF-3 components p91/p84)		Not detected	Not detected	Not detected
Q07954	LRP1	Prolow-density lipoprotein receptor-related protein 1 (LRP-1) (Alpha-2-macroglobulin receptor) (A2MR) (Apolipoprotein E receptor) (APOER) (CD antigen CD91) [Cleaved into: Low-density lipoprotein receptor-related protein 1 85 kDa subunit (LRP-85); Low-density lipoprotein receptor-related protein 1 515 kDa subunit (LRP-515); Low-density lipoprotein receptor-related protein 1 intracellular domain (L…		Low	Not detected	Not detected
P78536	ADA17	Disintegrin and metalloproteinase domain-containing protein 17 (ADAM 17) (EC 3.4.24.86) (Snake venom-like protease) (TNF-alpha convertase) (TNF-alpha-converting enzyme) (CD antigen CD156b)		#N/A	#N/A	#N/A
P14923	PLAK	Junction plakoglobin (Catenin gamma) (Desmoplakin III) (Desmoplakin-3)		#N/A	#N/A	#N/A
Q08345	DDR1	Epithelial discoidin domain-containing receptor 1 (Epithelial discoidin domain receptor 1) (EC 2.7.10.1) (CD167 antigen-like family member A) (Cell adhesion kinase) (Discoidin receptor tyrosine kinase) (HGK2) (Mammary carcinoma kinase 10) (MCK-10) (Protein-tyrosine kinase 3A) (Protein-tyrosine kinase RTK-6) (TRK E) (Tyrosine kinase DDR) (Tyrosine-protein kinase CAK) (CD antigen CD167a)		Not detected	Medium	Medium
Q14571	ITPR2	Inositol 1,4,5-trisphosphate receptor type 2 (IP3 receptor isoform 2) (IP3R 2) (InsP3R2) (Type 2 inositol 1,4,5-trisphosphate receptor) (Type 2 InsP3 receptor)		Low	Not detected	High
P09601	HMOX1	Heme oxygenase 1 (HO-1) (EC 1.14.14.18)		Not detected	Not detected	Not detected
P67936	TPM4	Tropomyosin alpha-4 chain (TM30p1) (Tropomyosin-4)		Not detected	High	High
Q14032	BAAT	Bile acid-CoA:amino acid N-acyltransferase (BACAT) (BAT) (EC 2.3.1.65) (Bile acid-CoA thioesterase) (Choloyl-CoA hydrolase) (EC 3.1.2.27) (Glycine N-choloyltransferase) (Long-chain fatty-acyl-CoA hydrolase) (EC 3.1.2.2)		Not detected	Not detected	Not detected
O75937	DNJC8	DnaJ homolog subfamily C member 8 (Splicing protein spf31)		#N/A	#N/A	#N/A
O15533	TPSN	Tapasin (TPN) (TPSN) (NGS-17) (TAP-associated protein) (TAP-binding protein)		#N/A	#N/A	#N/A
Q08380	LG3BP	Galectin-3-binding protein (Basement membrane autoantigen p105) (Lectin galactoside-binding soluble 3-binding protein) (Mac-2-binding protein) (MAC2BP) (Mac-2 BP) (Tumor-associated antigen 90K)		#N/A	#N/A	#N/A
O60829	PAGE4	P antigen family member 4 (PAGE-4) (G antigen family C member 1) (PAGE-1)		Not detected	Not detected	Not detected
Q13177	PAK2	Serine/threonine-protein kinase PAK 2 (EC 2.7.11.1) (Gamma-PAK) (PAK65) (S6/H4 kinase) (p21-activated kinase 2) (PAK-2) (p58) [Cleaved into: PAK-2p27 (p27); PAK-2p34 (p34) (C-t-PAK2)]		Not detected	Not detected	Low
P38936	CDN1A	Cyclin-dependent kinase inhibitor 1 (CDK-interacting protein 1) (Melanoma differentiation-associated protein 6) (MDA-6) (p21)		#N/A	#N/A	#N/A
P12272	PTHR	Parathyroid hormone-related protein (PTH-rP) (PTHrP) (Parathyroid hormone-like protein) (PLP) [Cleaved into: PTHrP[1-36]; PTHrP[38-94]; Osteostatin (PTHrP[107-139])]		#N/A	#N/A	#N/A
P48431	SOX2	Transcription factor SOX-2		Not detected	Not detected	Not detected
P35716	SOX11	Transcription factor SOX-11		Not detected	Not detected	Low
Q7Z2W7	TRPM8	Transient receptor potential cation channel subfamily M member 8 (Long transient receptor potential channel 6) (LTrpC-6) (LTrpC6) (Transient receptor potential p8) (Trp-p8)		#N/A	#N/A	#N/A
P04818	TYSY	Thymidylate synthase (TS) (TSase) (EC 2.1.1.45)		#N/A	#N/A	#N/A
P31939	PUR9	Bifunctional purine biosynthesis protein ATIC (AICAR transformylase/inosine monophosphate cyclohydrolase) (ATIC) [Cleaved into: Bifunctional purine biosynthesis protein ATIC, N-terminally processed] [Includes: Phosphoribosylaminoimidazolecarboxamide formyltransferase (EC 2.1.2.3) (5-aminoimidazole-4-carboxamide ribonucleotide formyltransferase) (AICAR formyltransferase) (AICAR transformylase); In…		#N/A	#N/A	#N/A
P00558	PGK1	Phosphoglycerate kinase 1 (EC 2.7.2.3) (Cell migration-inducing gene 10 protein) (Primer recognition protein 2) (PRP 2)		Not detected	Medium	High
Q06945	SOX4	Transcription factor SOX-4		Not detected	Medium	Medium
Q9H497	TOR3A	Torsin-3A (ATP-dependent interferon-responsive protein) (Torsin family 3 member A)		Not detected	Low	Low
P03986	TRGC2	T cell receptor gamma constant 2		#N/A	#N/A	#N/A
Q9BX70	BTBD2	BTB/POZ domain-containing protein 2		#N/A	#N/A	#N/A
Q14493	SLBP	Histone RNA hairpin-binding protein (Histone stem-loop-binding protein)		Medium	High	Low
P00533	EGFR	Epidermal growth factor receptor (EC 2.7.10.1) (Proto-oncogene c-ErbB-1) (Receptor tyrosine-protein kinase erbB-1)		Low	Low	Low
P46695	IEX1	Radiation-inducible immediate-early gene IEX-1 (Differentiation-dependent gene 2 protein) (Protein DIF-2) (Immediate early protein GLY96) (Immediate early response 3 protein) (PACAP-responsive gene 1 protein) (Protein PRG1)		#N/A	#N/A	#N/A
P33981	TTK	Dual specificity protein kinase TTK (EC 2.7.12.1) (Phosphotyrosine picked threonine-protein kinase) (PYT)		Not detected	Medium	Medium
Q17RY6	LY6K	Lymphocyte antigen 6K (Ly-6K)		Not detected	Not detected	Not detected
O00425	IF2B3	Insulin-like growth factor 2 mRNA-binding protein 3 (IGF2 mRNA-binding protein 3) (IMP-3) (IGF-II mRNA-binding protein 3) (KH domain-containing protein overexpressed in cancer) (hKOC) (VICKZ family member 3)		#N/A	#N/A	#N/A
P51654	GPC3	Glypican-3 (GTR2-2) (Intestinal protein OCI-5) (MXR7) [Cleaved into: Glypican-3 alpha subunit; Glypican-3 beta subunit]		#N/A	#N/A	#N/A
L0R6Q1	S35U4	SLC35A4 upstream open reading frame protein		#N/A	#N/A	#N/A
Q96G79	S35A4	Probable UDP-sugar transporter protein SLC35A4 (Solute carrier family 35 member A4)		#N/A	#N/A	#N/A
P84243	H33	Histone H3.3		#N/A	#N/A	#N/A
P00352	AL1A1	Retinal dehydrogenase 1 (RALDH 1) (RalDH1) (EC 1.2.1.-) (EC 1.2.1.36) (ALDH-E1) (ALHDII) (Aldehyde dehydrogenase family 1 member A1) (Aldehyde dehydrogenase, cytosolic)		#N/A	#N/A	#N/A
P08582	TRFM	Melanotransferrin (Melanoma-associated antigen p97) (CD antigen CD228)		#N/A	#N/A	#N/A
P50281	MMP14	Matrix metalloproteinase-14 (MMP-14) (EC 3.4.24.80) (MMP-X1) (Membrane-type matrix metalloproteinase 1) (MT-MMP 1) (MTMMP1) (Membrane-type-1 matrix metalloproteinase) (MT1-MMP) (MT1MMP)		Medium	Low	Low
O00560	SDCB1	Syntenin-1 (Melanoma differentiation-associated protein 9) (MDA-9) (Pro-TGF-alpha cytoplasmic domain-interacting protein 18) (TACIP18) (Scaffold protein Pbp1) (Syndecan-binding protein 1)		#N/A	#N/A	#N/A
Q9H0J9	PAR12	Protein mono-ADP-ribosyltransferase PARP12 (EC 2.4.2.-) (ADP-ribosyltransferase diphtheria toxin-like 12) (ARTD12) (Poly [ADP-ribose] polymerase 12) (PARP-12) (Zinc finger CCCH domain-containing protein 1)		#N/A	#N/A	#N/A
P08581	MET	Hepatocyte growth factor receptor (HGF receptor) (EC 2.7.10.1) (HGF/SF receptor) (Proto-oncogene c-Met) (Scatter factor receptor) (SF receptor) (Tyrosine-protein kinase Met)		Low	Low	Low
Q9NWH9	SLTM	SAFB-like transcription modulator (Modulator of estrogen-induced transcription)		High	Medium	Medium
P14635	CCNB1	G2/mitotic-specific cyclin-B1		Not detected	Not detected	Medium
P23760	PAX3	Paired box protein Pax-3 (HuP2)		#N/A	#N/A	#N/A
Q12778	FOXO1	Forkhead box protein O1 (Forkhead box protein O1A) (Forkhead in rhabdomyosarcoma)		Not detected	Low	Low
P17861	XBP1	X-box-binding protein 1 (XBP-1) (Tax-responsive element-binding protein 5) (TREB-5) [Cleaved into: X-box-binding protein 1, cytoplasmic form; X-box-binding protein 1, luminal form]		#N/A	#N/A	#N/A
P41161	ETV5	ETS translocation variant 5 (Ets-related protein ERM)		#N/A	#N/A	#N/A
P0DMV8	HS71A	Heat shock 70 kDa protein 1A (Heat shock 70 kDa protein 1) (HSP70-1) (HSP70.1)		#N/A	#N/A	#N/A
Q92619	HMHA1	Rho GTPase-activating protein 45 [Cleaved into: Minor histocompatibility antigen HA-1 (mHag HA-1)]		#N/A	#N/A	#N/A
Q6AZZ1	TRI68	E3 ubiquitin-protein ligase TRIM68 (EC 2.3.2.27) (RING finger protein 137) (RING-type E3 ubiquitin transferase TRIM68) (SSA protein SS-56) (SS-56) (Tripartite motif-containing protein 68)		#N/A	#N/A	#N/A
Q08AH3	ACS2A	Acyl-coenzyme A synthetase ACSM2A, mitochondrial (EC 6.2.1.2) (Acyl-CoA synthetase medium-chain family member 2A) (Benzoate--CoA ligase) (EC 6.2.1.25) (Butyrate--CoA ligase 2A) (Butyryl-coenzyme A synthetase 2A) (Middle-chain acyl-CoA synthetase 2A)		#N/A	#N/A	#N/A
P20848	A1ATR	Putative alpha-1-antitrypsin-related protein (Protease inhibitor 1-like) (Serpin A2)		#N/A	#N/A	#N/A
Q13535	ATR	Serine/threonine-protein kinase ATR (EC 2.7.11.1) (Ataxia telangiectasia and Rad3-related protein) (FRAP-related protein 1)		#N/A	#N/A	#N/A
Q9H6X2	ANTR1	Anthrax toxin receptor 1 (Tumor endothelial marker 8)		#N/A	#N/A	#N/A
Q9BQ65	USB1	U6 snRNA phosphodiesterase (hUsb1) (EC 3.1.4.-)		Low	Not detected	Not detected
Q9Y3I0	RTCB	RNA-splicing ligase RtcB homolog (EC 6.5.1.8) (3'-phosphate/5'-hydroxy nucleic acid ligase)		Not detected	Medium	Medium
Q6UWU4	CF089	Bombesin receptor-activated protein C6orf89 (Amfion)		#N/A	#N/A	#N/A
P30304	MPIP1	M-phase inducer phosphatase 1 (EC 3.1.3.48) (Dual specificity phosphatase Cdc25A)		#N/A	#N/A	#N/A
Q9NYV4	CDK12	Cyclin-dependent kinase 12 (EC 2.7.11.22) (EC 2.7.11.23) (Cdc2-related kinase, arginine/serine-rich) (CrkRS) (Cell division cycle 2-related protein kinase 7) (CDC2-related protein kinase 7) (Cell division protein kinase 12) (hCDK12)		Medium	High	High
P05813	CRBA1	Beta-crystallin A3 [Cleaved into: Beta-crystallin A3, isoform A1, Delta4 form; Beta-crystallin A3, isoform A1, Delta7 form; Beta-crystallin A3, isoform A1, Delta8 form]		#N/A	#N/A	#N/A
P48729	KC1A	Casein kinase I isoform alpha (CKI-alpha) (EC 2.7.11.1) (CK1)		#N/A	#N/A	#N/A
Q8TD84	DSCL1	Down syndrome cell adhesion molecule-like protein 1 (Down syndrome cell adhesion molecule 2)		#N/A	#N/A	#N/A
P25116	PAR1	Proteinase-activated receptor 1 (PAR-1) (Coagulation factor II receptor) (Thrombin receptor)		#N/A	#N/A	#N/A
Q53EP0	FND3B	Fibronectin type III domain-containing protein 3B (Factor for adipocyte differentiation 104) (HCV NS5A-binding protein 37)		#N/A	#N/A	#N/A
O60861	GAS7	Growth arrest-specific protein 7 (GAS-7)		Not detected	Not detected	Not detected
Q68CZ6	HAUS3	HAUS augmin-like complex subunit 3		#N/A	#N/A	#N/A
Q15751	HERC1	Probable E3 ubiquitin-protein ligase HERC1 (EC 2.3.2.26) (HECT domain and RCC1-like domain-containing protein 1) (HECT-type E3 ubiquitin transferase HERC1) (p532) (p619)		Not detected	Not detected	Not detected
P05204	HMGN2	Non-histone chromosomal protein HMG-17 (High mobility group nucleosome-binding domain-containing protein 2)		Medium	Medium	Medium
Q5T011	SZT2	KICSTOR complex protein SZT2 (Seizure threshold 2 protein homolog)		Not detected	Medium	Medium
Q15345	LRC41	Leucine-rich repeat-containing protein 41 (Protein Muf1)		#N/A	#N/A	#N/A
O00339	MATN2	Matrilin-2		Not detected	Not detected	Not detected
Q8N4C6	NIN	Ninein (hNinein) (Glycogen synthase kinase 3 beta-interacting protein) (GSK3B-interacting protein)		Not detected	Not detected	Not detected
Q8IWE5	PKHM2	Pleckstrin homology domain-containing family M member 2 (PH domain-containing family M member 2) (Salmonella-induced filaments A and kinesin-interacting protein) (SifA and kinesin-interacting protein)		#N/A	#N/A	#N/A
P24928	RPB1	DNA-directed RNA polymerase II subunit RPB1 (RNA polymerase II subunit B1) (EC 2.7.7.6) (DNA-directed RNA polymerase II subunit A) (DNA-directed RNA polymerase III largest subunit) (RNA-directed RNA polymerase II subunit RPB1) (EC 2.7.7.48)		#N/A	#N/A	#N/A
Q86XI6	PPR3B	Protein phosphatase 1 regulatory subunit 3B (Hepatic glycogen-targeting protein phosphatase 1 regulatory subunit GL) (Protein phosphatase 1 regulatory subunit 4) (PP1 subunit R4) (Protein phosphatase 1 subunit GL) (PTG)		#N/A	#N/A	#N/A
Q86X10	RLGPB	Ral GTPase-activating protein subunit beta (p170)		#N/A	#N/A	#N/A
O75533	SF3B1	Splicing factor 3B subunit 1 (Pre-mRNA-splicing factor SF3b 155 kDa subunit) (SF3b155) (Spliceosome-associated protein 155) (SAP 155)		Low	Low	Low
Q96NT5	PCFT	Proton-coupled folate transporter (G21) (Heme carrier protein 1) (PCFT/HCP1) (Solute carrier family 46 member 1)		#N/A	#N/A	#N/A
Q9Y3F4	STRAP	Serine-threonine kinase receptor-associated protein (MAP activator with WD repeats) (UNR-interacting protein) (WD-40 repeat protein PT-WD)		Low	High	Medium
Q9BQS2	SYT15	Synaptotagmin-15 (Chr10Syt) (Synaptotagmin XV) (SytXV)		Not detected	Medium	Medium
Q66K14	TBC9B	TBC1 domain family member 9B		#N/A	#N/A	#N/A
Q86YJ6	THNS2	Threonine synthase-like 2 (TSH2) (EC 4.2.3.-) (Secreted osteoclastogenic factor of activated T-cells) (SOFAT)		#N/A	#N/A	#N/A
Q86W42	THOC6	THO complex subunit 6 homolog (Functional spliceosome-associated protein 35) (fSAP35) (WD repeat-containing protein 58)		Not detected	Medium	Medium
Q9BZ95	NSD3	Histone-lysine N-methyltransferase NSD3 (EC 2.1.1.-) (Nuclear SET domain-containing protein 3) (Protein whistle) (WHSC1-like 1 isoform 9 with methyltransferase activity to lysine) (Wolf-Hirschhorn syndrome candidate 1-like protein 1) (WHSC1-like protein 1)		Medium	High	Medium
O14980	XPO1	Exportin-1 (Exp1) (Chromosome region maintenance 1 protein homolog)		Not detected	Medium	Medium
Q9H165	BC11A	B-cell lymphoma/leukemia 11A (BCL-11A) (B-cell CLL/lymphoma 11A) (COUP-TF-interacting protein 1) (Ecotropic viral integration site 9 protein homolog) (EVI-9) (Zinc finger protein 856)		#N/A	#N/A	#N/A
Q96T58	MINT	Msx2-interacting protein (SMART/HDAC1-associated repressor protein) (SPEN homolog)		#N/A	#N/A	#N/A
Q5THJ4	VP13D	Vacuolar protein sorting-associated protein 13D		#N/A	#N/A	#N/A
O94964	SOGA1	Protein SOGA1 (SOGA family member 1) (Suppressor of glucose by autophagy) (Suppressor of glucose, autophagy-associated protein 1) [Cleaved into: N-terminal form; C-terminal 80 kDa form (80-kDa SOGA fragment)]		Not detected	Medium	Medium
P78559	MAP1A	Microtubule-associated protein 1A (MAP-1A) (Proliferation-related protein p80) [Cleaved into: MAP1A heavy chain; MAP1 light chain LC2]		Not detected	Not detected	Not detected
Q9P2Y4	ZN219	Zinc finger protein 219		#N/A	#N/A	#N/A
Q8N3V7	SYNPO	Synaptopodin		Not detected	Not detected	Not detected
Q13469	NFAC2	Nuclear factor of activated T-cells, cytoplasmic 2 (NF-ATc2) (NFATc2) (NFAT pre-existing subunit) (NF-ATp) (T-cell transcription factor NFAT1)		#N/A	#N/A	#N/A
Q53F19	NCBP3	Nuclear cap-binding protein subunit 3 (Protein ELG)		Medium	Medium	Medium
P31629	ZEP2	Transcription factor HIVEP2 (Human immunodeficiency virus type I enhancer-binding protein 2) (HIV-EP2) (MHC-binding protein 2) (MBP-2)		#N/A	#N/A	#N/A
Q15788	NCOA1	Nuclear receptor coactivator 1 (NCoA-1) (EC 2.3.1.48) (Class E basic helix-loop-helix protein 74) (bHLHe74) (Protein Hin-2) (RIP160) (Renal carcinoma antigen NY-REN-52) (Steroid receptor coactivator 1) (SRC-1)		Not detected	Not detected	High
Q93052	LPP	Lipoma-preferred partner (LIM domain-containing preferred translocation partner in lipoma)		Not detected	Low	Medium
Q8NFD5	ARI1B	AT-rich interactive domain-containing protein 1B (ARID domain-containing protein 1B) (BRG1-associated factor 250b) (BAF250B) (BRG1-binding protein hELD/OSA1) (Osa homolog 2) (hOsa2) (p250R)		#N/A	#N/A	#N/A
O15061	SYNEM	Synemin (Desmuslin)		#N/A	#N/A	#N/A
O95425	SVIL	Supervillin (Archvillin) (p205/p250)		Not detected	Medium	Medium
Q9UQ35	SRRM2	Serine/arginine repetitive matrix protein 2 (300 kDa nuclear matrix antigen) (Serine/arginine-rich splicing factor-related nuclear matrix protein of 300 kDa) (SR-related nuclear matrix protein of 300 kDa) (Ser/Arg-related nuclear matrix protein of 300 kDa) (Splicing coactivator subunit SRm300) (Tax-responsive enhancer element-binding protein 803) (TaxREB803)		Medium	High	High
Q92766	RREB1	Ras-responsive element-binding protein 1 (RREB-1) (Finger protein in nuclear bodies) (Raf-responsive zinc finger protein LZ321) (Zinc finger motif enhancer-binding protein 1) (Zep-1)		Not detected	Low	Medium
Q09472	EP300	Histone acetyltransferase p300 (p300 HAT) (EC 2.3.1.48) (E1A-associated protein p300) (Histone butyryltransferase p300) (EC 2.3.1.-) (Histone crotonyltransferase p300) (EC 2.3.1.-) (Protein 2-hydroxyisobutyryltransferase p300) (EC 2.3.1.-) (Protein propionyltransferase p300) (EC 2.3.1.-)		Low	Low	Medium
Q6JBY9	CPZIP	CapZ-interacting protein (Protein kinase substrate CapZIP) (RCSD domain-containing protein 1)		#N/A	#N/A	#N/A
Q96GE4	CEP95	Centrosomal protein of 95 kDa (Cep95) (Coiled-coil domain-containing protein 45)		#N/A	#N/A	#N/A
Q92551	IP6K1	Inositol hexakisphosphate kinase 1 (InsP6 kinase 1) (EC 2.7.4.21) (Inositol hexaphosphate kinase 1)		Low	Low	Medium
Q9BUV0	RSRP1	Arginine/serine-rich protein 1		#N/A	#N/A	#N/A
P24844	MYL9	Myosin regulatory light polypeptide 9 (20 kDa myosin light chain) (LC20) (MLC-2C) (Myosin RLC) (Myosin regulatory light chain 2, smooth muscle isoform) (Myosin regulatory light chain 9) (Myosin regulatory light chain MRLC1)		Not detected	Medium	Not detected
Q8IV04	TB10C	Carabin (TBC1 domain family member 10C)		#N/A	#N/A	#N/A
Q9UPN3	MACF1	Microtubule-actin cross-linking factor 1, isoforms 1/2/3/5 (620 kDa actin-binding protein) (ABP620) (Actin cross-linking family protein 7) (Macrophin-1) (Trabeculin-alpha)		Not detected	Low	Low
Q3KQU3	MA7D1	MAP7 domain-containing protein 1 (Arginine/proline-rich coiled-coil domain-containing protein 1) (Proline/arginine-rich coiled-coil domain-containing protein 1)		#N/A	#N/A	#N/A
Q9Y6X9	MORC2	ATPase MORC2 (EC 3.6.1.-) (MORC family CW-type zinc finger protein 2) (Zinc finger CW-type coiled-coil domain protein 1)		#N/A	Medium	Medium
Q96PK6	RBM14	RNA-binding protein 14 (Paraspeckle protein 2) (PSP2) (RNA-binding motif protein 14) (RRM-containing coactivator activator/modulator) (Synaptotagmin-interacting protein) (SYT-interacting protein)		#N/A	#N/A	#N/A
P41594	GRM5	Metabotropic glutamate receptor 5 (mGluR5)		#N/A	#N/A	#N/A
Q9BYG3	MK67I	MKI67 FHA domain-interacting nucleolar phosphoprotein (Nucleolar phosphoprotein Nopp34) (Nucleolar protein interacting with the FHA domain of pKI-67) (hNIFK)		#N/A	#N/A	#N/A
Q9UKI8	TLK1	Serine/threonine-protein kinase tousled-like 1 (EC 2.7.11.1) (PKU-beta) (Tousled-like kinase 1)		High	High	High
Q9Y4H2	IRS2	Insulin receptor substrate 2 (IRS-2)		Not detected	Medium	Not detected
P62136	PP1A	Serine/threonine-protein phosphatase PP1-alpha catalytic subunit (PP-1A) (EC 3.1.3.16)		#N/A	#N/A	#N/A
Q9Y4H4	GPSM3	G-protein-signaling modulator 3 (Activator of G-protein signaling 4) (G18.1b) (Protein G18)		#N/A	#N/A	#N/A
P57059	SIK1	Serine/threonine-protein kinase SIK1 (EC 2.7.11.1) (Salt-inducible kinase 1) (SIK-1) (Serine/threonine-protein kinase SNF1-like kinase 1) (Serine/threonine-protein kinase SNF1LK)		Medium	High	High
P05114	HMGN1	Non-histone chromosomal protein HMG-14 (High mobility group nucleosome-binding domain-containing protein 1)		High	Low	Medium
Q16584	M3K11	Mitogen-activated protein kinase kinase kinase 11 (EC 2.7.11.25) (Mixed lineage kinase 3) (Src-homology 3 domain-containing proline-rich kinase)		#N/A	#N/A	#N/A
Q99684	GFI1	Zinc finger protein Gfi-1 (Growth factor independent protein 1) (Zinc finger protein 163)		Low	Medium	Medium
Q9P2N6	KANL3	KAT8 regulatory NSL complex subunit 3 (NSL complex protein NSL3) (Non-specific lethal 3 homolog) (Serum inhibited-related protein) (Testis development protein PRTD)		#N/A	#N/A	#N/A
Q9Y5W3	KLF2	Krueppel-like factor 2 (Lung krueppel-like factor)		Not detected	Not detected	Not detected
A6NC98	CC88B	Coiled-coil domain-containing protein 88B (Brain leucine zipper domain-containing protein) (Gipie) (Hook-related protein 3) (HkRP3)		#N/A	#N/A	#N/A
Q68CZ2	TENS3	Tensin-3 (Tensin-like SH2 domain-containing protein 1) (Tumor endothelial marker 6)		#N/A	#N/A	#N/A
Q86UW6	N4BP2	NEDD4-binding protein 2 (N4BP2) (EC 3.-.-.-) (BCL-3-binding protein)		Medium	Medium	Medium
Q9ULW0	TPX2	Targeting protein for Xklp2 (Differentially expressed in cancerous and non-cancerous lung cells 2) (DIL-2) (Hepatocellular carcinoma-associated antigen 519) (Hepatocellular carcinoma-associated antigen 90) (Protein fls353) (Restricted expression proliferation-associated protein 100) (p100)		Not detected	Medium	Medium
Q03164	KMT2A	Histone-lysine N-methyltransferase 2A (Lysine N-methyltransferase 2A) (EC 2.1.1.354) (ALL-1) (CXXC-type zinc finger protein 7) (Myeloid/lymphoid or mixed-lineage leukemia) (Myeloid/lymphoid or mixed-lineage leukemia protein 1) (Trithorax-like protein) (Zinc finger protein HRX) [Cleaved into: MLL cleavage product N320 (N-terminal cleavage product of 320 kDa) (p320); MLL cleavage product C180 (C-te…		Low	Medium	Medium
Q16629	SRSF7	Serine/arginine-rich splicing factor 7 (Splicing factor 9G8) (Splicing factor, arginine/serine-rich 7)		Not detected	Low	Medium
P25098	ARBK1	Beta-adrenergic receptor kinase 1 (Beta-ARK-1) (EC 2.7.11.15) (G-protein coupled receptor kinase 2)		#N/A	#N/A	#N/A
Q6Y7W6	GGYF2	GRB10-interacting GYF protein 2 (PERQ amino acid-rich with GYF domain-containing protein 2) (Trinucleotide repeat-containing gene 15 protein)		#N/A	#N/A	#N/A
Q12770	SCAP	Sterol regulatory element-binding protein cleavage-activating protein (SCAP) (SREBP cleavage-activating protein)		Low	High	High
Q9NP31	SH22A	SH2 domain-containing protein 2A (SH2 domain-containing adapter protein) (T cell-specific adapter protein) (TSAd) (VEGF receptor-associated protein)		#N/A	#N/A	#N/A
Q5JXC2	MIIP	Migration and invasion-inhibitory protein (IGFBP2-binding protein) (Invasion-inhibitory protein 45) (IIp45)		Not detected	Not detected	Not detected
Q6PJT7	ZC3HE	Zinc finger CCCH domain-containing protein 14 (Mammalian suppressor of tau pathology-2) (MSUT-2) (Renal carcinoma antigen NY-REN-37)		#N/A	#N/A	#N/A
Q9H2Y7	ZN106	Zinc finger protein 106 (Zfp-106) (Zinc finger protein 474)		#N/A	#N/A	#N/A
P12755	SKI	Ski oncogene (Proto-oncogene c-Ski)		Not detected	Medium	Low
Q9BYW2	SETD2	Histone-lysine N-methyltransferase SETD2 (EC 2.1.1.359) (HIF-1) (Huntingtin yeast partner B) (Huntingtin-interacting protein 1) (HIP-1) (Huntingtin-interacting protein B) (Lysine N-methyltransferase 3A) (Protein-lysine N-methyltransferase SETD2) (EC 2.1.1.-) (SET domain-containing protein 2) (hSET2) (p231HBP)		Low	Not detected	Low
Q8WWM7	ATX2L	Ataxin-2-like protein (Ataxin-2 domain protein) (Ataxin-2-related protein)		#N/A	#N/A	#N/A
Q9BRL6	SRSF8	Serine/arginine-rich splicing factor 8 (Pre-mRNA-splicing factor SRP46) (Splicing factor SRp46) (Splicing factor, arginine/serine-rich 2B)		#N/A	#N/A	#N/A
Q86V48	LUZP1	Leucine zipper protein 1		Not detected	Medium	Medium
Q13118	KLF10	Krueppel-like factor 10 (EGR-alpha) (Transforming growth factor-beta-inducible early growth response protein 1) (TGFB-inducible early growth response protein 1) (TIEG-1)		#N/A	#N/A	#N/A
Q9P2R6	RERE	Arginine-glutamic acid dipeptide repeats protein (Atrophin-1-like protein) (Atrophin-1-related protein)		Not detected	Low	Low
Q14814	MEF2D	Myocyte-specific enhancer factor 2D		Medium	Medium	High
Q15366	PCBP2	Poly(rC)-binding protein 2 (Alpha-CP2) (Heterogeneous nuclear ribonucleoprotein E2) (hnRNP E2)		Not detected	Not detected	Medium
P33241	LSP1	Lymphocyte-specific protein 1 (47 kDa actin-binding protein) (52 kDa phosphoprotein) (pp52) (Lymphocyte-specific antigen WP34)		Not detected	Not detected	Not detected
O15553	MEFV	Pyrin (Marenostrin)		#N/A	#N/A	#N/A
Q7Z6I6	RHG30	Rho GTPase-activating protein 30 (Rho-type GTPase-activating protein 30)		#N/A	#N/A	#N/A
Q13111	CAF1A	Chromatin assembly factor 1 subunit A (CAF-1 subunit A) (Chromatin assembly factor I p150 subunit) (CAF-I 150 kDa subunit) (CAF-I p150) (hp150)		#N/A	#N/A	#N/A
Q9NYF3	FA53C	Protein FAM53C		#N/A	#N/A	#N/A
Q68EM7	RHG17	Rho GTPase-activating protein 17 (Rho-type GTPase-activating protein 17) (RhoGAP interacting with CIP4 homologs protein 1) (RICH-1)		#N/A	#N/A	#N/A
P04792	HSPB1	Heat shock protein beta-1 (HspB1) (28 kDa heat shock protein) (Estrogen-regulated 24 kDa protein) (Heat shock 27 kDa protein) (HSP 27) (Stress-responsive protein 27) (SRP27)		Not detected	Not detected	Low
Q9Y618	NCOR2	Nuclear receptor corepressor 2 (N-CoR2) (CTG repeat protein 26) (SMAP270) (Silencing mediator of retinoic acid and thyroid hormone receptor) (SMRT) (T3 receptor-associating factor) (TRAC) (Thyroid-, retinoic-acid-receptor-associated corepressor)		Medium	Medium	Medium
Q99700	ATX2	Ataxin-2 (Spinocerebellar ataxia type 2 protein) (Trinucleotide repeat-containing gene 13 protein)		#N/A	#N/A	#N/A
Q96T37	RBM15	RNA-binding protein 15 (One-twenty two protein 1) (RNA-binding motif protein 15)		Not detected	Not detected	Low
Q96I25	SPF45	Splicing factor 45 (45 kDa-splicing factor) (RNA-binding motif protein 17)		#N/A	#N/A	#N/A
P18583	SON	Protein SON (Bax antagonist selected in saccharomyces 1) (BASS1) (Negative regulatory element-binding protein) (NRE-binding protein) (Protein DBP-5) (SON3)		Low	Medium	Medium
Q9Y3Q8	T22D4	TSC22 domain family protein 4 (TSC22-related-inducible leucine zipper protein 2) (Tsc-22-like protein THG-1)		#N/A	#N/A	#N/A
P01106	MYC	Myc proto-oncogene protein (Class E basic helix-loop-helix protein 39) (bHLHe39) (Proto-oncogene c-Myc) (Transcription factor p64)		Not detected	Medium	Medium
O75179	ANR17	Ankyrin repeat domain-containing protein 17 (Gene trap ankyrin repeat protein) (Serologically defined breast cancer antigen NY-BR-16)		#N/A	#N/A	#N/A
P43359	MAGA5	Melanoma-associated antigen 5 (Cancer/testis antigen 1.5) (CT1.5) (MAGE-5 antigen)		#N/A	#N/A	#N/A
P43361	MAGA8	Melanoma-associated antigen 8 (Cancer/testis antigen 1.8) (CT1.8) (MAGE-8 antigen)		#N/A	#N/A	#N/A
P43364	MAGAB	Melanoma-associated antigen 11 (Cancer/testis antigen 1.11) (CT1.11) (MAGE-11 antigen)		#N/A	#N/A	#N/A
Q86Y30	BAGE2	B melanoma antigen 2 (Cancer/testis antigen 2.2) (CT2.2)		#N/A	#N/A	#N/A
Q86Y29	BAGE3	B melanoma antigen 3 (Cancer/testis antigen 2.3) (CT2.3)		#N/A	#N/A	#N/A
Q86Y28	BAGE4	B melanoma antigen 4 (Cancer/testis antigen 2.4) (CT2.4)		#N/A	#N/A	#N/A
Q86Y27	BAGE5	B melanoma antigen 5 (Cancer/testis antigen 2.5) (CT2.5)		#N/A	#N/A	#N/A
Q9BZ81	MAGB5	Melanoma-associated antigen B5 (Cancer/testis antigen 3.3) (CT3.3) (MAGE-B5 antigen)		#N/A	#N/A	#N/A
Q8N7X4	MAGB6	Melanoma-associated antigen B6 (Cancer/testis antigen 3.4) (CT3.4) (MAGE-B6 antigen)		#N/A	#N/A	#N/A
O15480	MAGB3	Melanoma-associated antigen B3 (MAGE-B3 antigen)		#N/A	#N/A	#N/A
O15481	MAGB4	Melanoma-associated antigen B4 (MAGE-B4 antigen)		#N/A	#N/A	#N/A
Q99909	SSX3	Protein SSX3 (Cancer/testis antigen 5.3) (CT5.3)		Not detected	Not detected	Not detected
O60732	MAGC1	Melanoma-associated antigen C1 (Cancer/testis antigen 7.1) (CT7.1) (MAGE-C1 antigen)		#N/A	#N/A	#N/A
Q8TD91	MAGC3	Melanoma-associated antigen C3 (Cancer/testis antigen 7.2) (CT7.2) (Hepatocellular carcinoma-associated antigen 2) (MAGE-C3 antigen)		#N/A	#N/A	#N/A
Q58F21	BRDT	Bromodomain testis-specific protein (Cancer/testis antigen 9) (CT9) (RING3-like protein)		Not detected	Not detected	Not detected
Q9NY87	SPNXC	Sperm protein associated with the nucleus on the X chromosome C (Cancer/testis antigen 11.3) (CT11.3) (Cancer/testis-associated protein CTp11) (Nuclear-associated protein SPAN-Xc) (SPANX-C) (SPANX family member C)		#N/A	#N/A	#N/A
Q5VSR9	SPXN1	Sperm protein associated with the nucleus on the X chromosome N1 (Nuclear-associated protein SPAN-Xn1) (SPANX-N1) (SPANX family member N1)		#N/A	#N/A	#N/A
Q5MJ10	SPXN2	Sperm protein associated with the nucleus on the X chromosome N2 (Nuclear-associated protein SPAN-Xn2) (SPANX-N2) (SPANX family member N2)		#N/A	#N/A	#N/A
Q5MJ09	SPXN3	Sperm protein associated with the nucleus on the X chromosome N3 (Nuclear-associated protein SPAN-Xn3) (SPANX-N3) (SPANX family member N3)		#N/A	#N/A	#N/A
Q5MJ08	SPXN4	Sperm protein associated with the nucleus on the X chromosome N4 (Nuclear-associated protein SPAN-Xn4) (SPANX-N4) (SPANX family member N4)		#N/A	#N/A	#N/A
Q5MJ07	SPXN5	Sperm protein associated with the nucleus on the X chromosome N5 (Nuclear-associated protein SPAN-Xn5) (SPANX-N5) (SPANX family member N5)		#N/A	#N/A	#N/A
Q8WTP9	XAGE3	X antigen family member 3 (XAGE-3) (Cancer/testis antigen 12.3) (CT12.3) (G antigen family D member 4) (Placenta-specific gene 6 protein)		Not detected	Not detected	Not detected
Q8WWM1	XAGE5	X antigen family member 5 (XAGE-5) (Cancer/testis antigen 12.5) (CT12.5) (G antigen family D member 5)		#N/A	#N/A	#N/A
Q9NXZ2	DDX43	Probable ATP-dependent RNA helicase DDX43 (EC 3.6.4.13) (Cancer/testis antigen 13) (CT13) (DEAD box protein 43) (DEAD box protein HAGE) (Helical antigen)		Not detected	Not detected	Not detected
Q99965	ADAM2	Disintegrin and metalloproteinase domain-containing protein 2 (ADAM 2) (Cancer/testis antigen 15) (CT15) (Fertilin subunit beta) (PH-30) (PH30) (PH30-beta)		Not detected	Not detected	Not detected
Q96GU1	PAGE5	P antigen family member 5 (PAGE-5) (Cancer/testis antigen 16.1) (CT16.1) (G antigen family E member 1) (Prostate-associated gene 5 protein)		Not detected	Not detected	Not detected
O75459	PAGE1	P antigen family member 1 (PAGE-1) (AL5) (G antigen 9) (GAGE-9) (G antigen family B member 1) (Prostate-associated gene 1 protein)		Not detected	Not detected	Not detected
Q7Z2X7	PAGE2	P antigen family member 2 (PAGE-2) (G antigen family C 2) (Prostate-associated gene 2 protein)		#N/A	#N/A	#N/A
Q5JRK9	GGEE3	Putative G antigen family E member 3 (Prostate-associated gene 2B protein) (PAGE-2B)		#N/A	#N/A	#N/A
Q5JUK9	PAGE3	P antigen family member 3 (PAGE-3) (G antigen family D member 1) (Prostate-associated gene 3 protein)		#N/A	#N/A	#N/A
Q6XZB0	LIPI	Lipase member I (LIPI) (EC 3.1.1.-) (Cancer/testis antigen 17) (CT17) (LPD lipase) (Membrane-associated phosphatidic acid-selective phospholipase A1-beta) (mPA-PLA1 beta)		#N/A	#N/A	#N/A
Q9UI38	TSP50	Probable threonine protease PRSS50 (EC 3.4.25.-) (Cancer/testis antigen 20) (Serine protease 50) (Testis-specific protease-like protein 50)		#N/A	#N/A	#N/A
Q96RT6	CTGE2	cTAGE family member 2 (Protein cTAGE-2) (Cancer/testis antigen 21.2) (CT21.2)		#N/A	#N/A	#N/A
Q9HC47	CTGE1	Cutaneous T-cell lymphoma-associated antigen 1 (Protein cTAGE-1) (Cancer/testis antigen 21.1) (CT21.1)		#N/A	#N/A	#N/A
Q96PC5	MIA2	Melanoma inhibitory activity protein 2 (MIA protein 2) (CTAGE family member 5 ER export factor) (Cutaneous T-cell lymphoma-associated antigen 5) (Meningioma-expressed antigen 6/11)		#N/A	#N/A	#N/A
Q6PB30	CSAG1	Putative chondrosarcoma-associated gene 1 protein (Cancer/testis antigen 24.1) (CT24.1) (Cancer/testis antigen CSAGE)		#N/A	#N/A	#N/A
Q96T75	DSCR8	Down syndrome critical region protein 8 (Cancer/testis antigen 25) (CT25) (DCR1-24.0) (Malignant melanoma-associated protein 1) (MMA-1) (Protein MTAG2)		#N/A	#N/A	#N/A
Q86TM3	DDX53	Probable ATP-dependent RNA helicase DDX53 (EC 3.6.4.13) (Cancer-associated gene protein) (Cancer/testis antigen 26) (CT26) (DEAD box protein 53) (DEAD box protein CAGE)		#N/A	#N/A	#N/A
Q8NI51	CTCFL	Transcriptional repressor CTCFL (Brother of the regulator of imprinted sites) (CCCTC-binding factor) (CTCF paralog) (CTCF-like protein) (Cancer/testis antigen 27) (CT27) (Zinc finger protein CTCF-T)		Not detected	Not detected	Not detected
Q9P127	LUZP4	Leucine zipper protein 4 (Cancer/testis antigen 28) (CT-28) (CT28) (Tumor antigen HOM-TES-85)		Not detected	Not detected	Not detected
Q8NG31	KNL1	Kinetochore scaffold 1 (ALL1-fused gene from chromosome 15q14 protein) (AF15q14) (Bub-linking kinetochore protein) (Blinkin) (Cancer susceptibility candidate gene 5 protein) (Cancer/testis antigen 29) (CT29) (Kinetochore-null protein 1) (Protein CASC5) (Protein D40/AF15q14)		Not detected	Not detected	Not detected
Q5H9I0	TFDP3	Transcription factor Dp family member 3 (Cancer/testis antigen 30) (CT30) (Hepatocellular carcinoma-associated antigen 661)		#N/A	#N/A	#N/A
Q9UGL1	KDM5B	Lysine-specific demethylase 5B (EC 1.14.11.67) (Cancer/testis antigen 31) (CT31) (Histone demethylase JARID1B) (Jumonji/ARID domain-containing protein 1B) (PLU-1) (Retinoblastoma-binding protein 2 homolog 1) (RBP2-H1) ([histone H3]-trimethyl-L-lysine(4) demethylase 5B)		Not detected	Not detected	Low
P07864	LDHC	L-lactate dehydrogenase C chain (LDH-C) (EC 1.1.1.27) (Cancer/testis antigen 32) (CT32) (LDH testis subunit) (LDH-X)		Not detected	Not detected	Not detected
Q86VD1	MORC1	MORC family CW-type zinc finger protein 1 (Cancer/testis antigen 33) (CT33)		Not detected	Not detected	Not detected
Q9UK85	DKKL1	Dickkopf-like protein 1 (Cancer/testis antigen 34) (CT34) (Protein soggy-1) (SGY-1)		Not detected	Not detected	Not detected
Q9Y5K1	SPO11	Meiotic recombination protein SPO11 (EC 5.6.2.2) (Cancer/testis antigen 35) (CT35)		#N/A	#N/A	#N/A
P16562	CRIS2	Cysteine-rich secretory protein 2 (CRISP-2) (Cancer/testis antigen 36) (CT36) (Testis-specific protein TPX-1)		#N/A	#N/A	#N/A
Q8N0W7	FMR1N	Fragile X mental retardation 1 neighbor protein (Cancer/testis antigen 37) (CT37) (Sarcoma antigen NY-SAR-35)		#N/A	#N/A	#N/A
Q9BXU8	FHL17	Ferritin heavy polypeptide-like 17 (Cancer/testis antigen 38) (CT38)		#N/A	#N/A	#N/A
Q5H9L4	TAF7L	Transcription initiation factor TFIID subunit 7-like (Cancer/testis antigen 40) (CT40) (RNA polymerase II TBP-associated factor subunit Q) (TATA box-binding protein-associated factor 50 kDa) (Transcription initiation factor TFIID 50 kDa subunit)		#N/A	Not detected	Not detected
Q9BXT4	TDRD1	Tudor domain-containing protein 1 (Cancer/testis antigen 41.1) (CT41.1)		Not detected	Not detected	Not detected
O60522	TDRD6	Tudor domain-containing protein 6 (Antigen NY-CO-45) (Cancer/testis antigen 41.2) (CT41.2)		Not detected	Not detected	Not detected
Q9BXT8	RNF17	RING finger protein 17 (Tudor domain-containing protein 4)		Low	Not detected	Medium
Q9BXT5	TEX15	Testis-expressed protein 15 (Cancer/testis antigen 42) (CT42)		Not detected	Not detected	Not detected
Q969F0	FATE1	Fetal and adult testis-expressed transcript protein (Cancer/testis antigen 43) (CT43) (Tumor antigen BJ-HCC-2)		Not detected	Not detected	Not detected
P56180	TPTE	Putative tyrosine-protein phosphatase TPTE (EC 3.1.3.48) (Cancer/testis antigen 44) (CT44) (Transmembrane phosphatase with tensin homology) (Tumor antigen BJ-HCC-5)		#N/A	#N/A	#N/A
Q5HYN5	CT451	Cancer/testis antigen family 45 member A1 (Cancer/testis antigen 45-1) (Cancer/testis antigen 45A1)		#N/A	#N/A	#N/A
Q5DJT8	CT452	Cancer/testis antigen family 45 member A2 (Cancer/testis antigen 45-2) (Cancer/testis antigen 45A2)		#N/A	#N/A	#N/A
Q8NHU0	CT453	Cancer/testis antigen family 45 member A3 (Cancer/testis antigen 45-3) (Cancer/testis antigen 45-4) (Cancer/testis antigen 45A3) (Cancer/testis antigen 45A4) (Cancer/testis antigen family 45 member A4)		#N/A	#N/A	#N/A
P0DMU8	CT455	Cancer/testis antigen family 45 member A5 (Cancer/testis antigen 45-5) (Cancer/testis antigen 45A5)		#N/A	#N/A	#N/A
P0DMU7	CT456	Cancer/testis antigen family 45 member A6 (Cancer/testis antigen 45-6) (Cancer/testis antigen 45A6)		#N/A	#N/A	#N/A
Q86X24	HORM1	HORMA domain-containing protein 1 (Cancer/testis antigen 46) (CT46) (Newborn ovary HORMA protein)		#N/A	#N/A	#N/A
Q8N7B1	HORM2	HORMA domain-containing protein 2		#N/A	#N/A	#N/A
Q5JQC4	CT47A	Cancer/testis antigen 47A (Cancer/testis antigen 47) (CT47)		#N/A	#N/A	#N/A
P0C2W7	CT47B	Cancer/testis antigen 47B (Cancer/testis antigen 47.13) (CT47.13)		#N/A	#N/A	#N/A
Q86UG4	SO6A1	Solute carrier organic anion transporter family member 6A1 (Cancer/testis antigen 48) (CT48) (Gonad-specific transporter) (GST) (Organic anion-transporting polypeptide 6A1) (Organic anion-transporting polypeptide I) (OATP-I) (Solute carrier family 21 member 19)		#N/A	#N/A	#N/A
Q68G75	LEMD1	LEM domain-containing protein 1 (Cancer/testis antigen 50) (CT50) (LEM domain protein 1) (LEMP-1)		#N/A	#N/A	#N/A
Q9BQS6	HSPB9	Heat shock protein beta-9 (HspB9) (Cancer/testis antigen 51) (CT51)		#N/A	#N/A	#N/A
P49910	ZN165	Zinc finger protein 165 (Cancer/testis antigen 53) (CT53) (LD65) (Zinc finger and SCAN domain-containing protein 7)		#N/A	#N/A	#N/A
Q8IXA5	SACA3	Sperm acrosome membrane-associated protein 3 (Cancer/testis antigen 54) (CT54) (Lysozyme-like acrosomal sperm-specific secretory protein ALLP-17) (Lysozyme-like protein 3) (Sperm lysozyme-like protein 1) (Sperm protein reactive with antisperm antibodies) (Sperm protein reactive with ASA) [Cleaved into: Sperm acrosome membrane-associated protein 3, membrane form; Sperm acrosome membrane-associated…		#N/A	#N/A	#N/A
Q8WUE5	CT55	Cancer/testis antigen 55 (Tumor antigen BJ-HCC-20)		#N/A	#N/A	#N/A
Q9P2T0	THEG	Testicular haploid expressed gene protein (Cancer/testis antigen 56) (CT56)		#N/A	#N/A	#N/A
Q9H568	ACTL8	Actin-like protein 8 (Cancer/testis antigen 57) (CT57)		#N/A	#N/A	#N/A
Q96MN2	NALP4	NACHT, LRR and PYD domains-containing protein 4 (Cancer/testis antigen 58) (CT58) (PAAD and NACHT-containing protein 2) (PAN2) (PYRIN and NACHT-containing protein 2) (PYRIN-containing APAF1-like protein 4) (PYPAF4) (Ribonuclease inhibitor 2)		#N/A	#N/A	#N/A
Q6YFQ2	CX6B2	Cytochrome c oxidase subunit 6B2 (Cancer/testis antigen 59) (CT59) (Cytochrome c oxidase subunit VIb isoform 2) (COX VIb-2) (Cytochrome c oxidase subunit VIb, testis-specific isoform)		#N/A	#N/A	#N/A
Q8N5R6	CCD33	Coiled-coil domain-containing protein 33 (Cancer/testis antigen 61) (CT61)		#N/A	#N/A	#N/A
Q8IV76	PASD1	Circadian clock protein PASD1 (Cancer/testis antigen 63) (CT63) (OX-TES-1) (PAS domain-containing protein 1)		Not detected	Not detected	Not detected
O00295	TULP2	Tubby-related protein 2 (Cancer/testis antigen 65) (CT65) (Tubby-like protein 2)		#N/A	#N/A	#N/A
Q6PEW0	PRS54	Inactive serine protease 54 (Cancer/testis antigen 67) (CT67) (Plasma kallikrein-like protein 4)		#N/A	#N/A	#N/A
Q8TBY0	RBM46	Probable RNA-binding protein 46 (Cancer/testis antigen 68) (CT68) (RNA-binding motif protein 46)		#N/A	#N/A	#N/A
O95925	EPPI	Eppin (Cancer/testis antigen 71) (CT71) (Epididymal protease inhibitor) (Protease inhibitor WAP7) (Serine protease inhibitor-like with Kunitz and WAP domains 1) (WAP four-disulfide core domain protein 7)		#N/A	#N/A	#N/A
Q9BXA6	TSSK6	Testis-specific serine/threonine-protein kinase 6 (TSK-6) (TSSK-6) (Testis-specific kinase 6) (EC 2.7.11.1) (Cancer/testis antigen 72) (CT72) (Serine/threonine-protein kinase SSTK) (Small serine/threonine kinase)		#N/A	#N/A	#N/A
Q9UKF5	ADA29	Disintegrin and metalloproteinase domain-containing protein 29 (ADAM 29) (Cancer/testis antigen 73) (CT73)		#N/A	#N/A	#N/A
Q8IYA8	IHO1	Interactor of HORMAD1 protein 1 (Cancer/testis antigen 74) (CT74) (Coiled-coil domain-containing protein 36)		#N/A	#N/A	#N/A
Q8N0S2	SYCE1	Synaptonemal complex central element protein 1 (Cancer/testis antigen 76) (CT76)		Not detected	Not detected	Not detected
Q8N123	CPXCR	CPX chromosomal region candidate gene 1 protein (Cancer/testis antigen 77) (CT77)		#N/A	#N/A	#N/A
P0CV98	TSPY3	Testis-specific Y-encoded protein 3		#N/A	#N/A	#N/A
Q9BZW7	TSG10	Testis-specific gene 10 protein (Testis development protein NYD-SP7)		#N/A	#N/A	#N/A
Q96J94	PIWL1	Piwi-like protein 1 (EC 3.1.26.-)		#N/A	#N/A	#N/A
Q8TC59	PIWL2	Piwi-like protein 2 (EC 3.1.26.-) (Cancer/testis antigen 80) (CT80)		#N/A	#N/A	#N/A
Q5W041	ARMC3	Armadillo repeat-containing protein 3 (Beta-catenin-like protein) (Cancer/testis antigen 81) (CT81) (KU-CT-1)		Not detected	Not detected	Not detected
O75969	AKAP3	A-kinase anchor protein 3 (AKAP-3) (A-kinase anchor protein 110 kDa) (AKAP 110) (Cancer/testis antigen 82) (CT82) (Fibrous sheath protein of 95 kDa) (FSP95) (Fibrousheathin I) (Fibrousheathin-1) (Protein kinase A-anchoring protein 3) (PRKA3) (Sperm oocyte-binding protein)		Not detected	Not detected	Not detected
Q96KB5	TOPK	Lymphokine-activated killer T-cell-originated protein kinase (EC 2.7.12.2) (Cancer/testis antigen 84) (CT84) (MAPKK-like protein kinase) (Nori-3) (PDZ-binding kinase) (Spermatogenesis-related protein kinase) (SPK) (T-LAK cell-originated protein kinase)		#N/A	#N/A	#N/A
O43482	MS18B	Protein Mis18-beta (Cancer/testis antigen 86) (CT86) (Opa-interacting protein 5) (OIP-5)		#N/A	#N/A	#N/A
O15078	CE290	Centrosomal protein of 290 kDa (Cep290) (Bardet-Biedl syndrome 14 protein) (Cancer/testis antigen 87) (CT87) (Nephrocystin-6) (Tumor antigen se2-2)		#N/A	#N/A	#N/A
O75952	CABYR	Calcium-binding tyrosine phosphorylation-regulated protein (Calcium-binding protein 86) (Cancer/testis antigen 88) (CT88) (Fibrousheathin II) (Fibrousheathin-2) (FSP-2) (Testis-specific calcium-binding protein CBP86)		Not detected	Not detected	Not detected
O60271	JIP4	C-Jun-amino-terminal kinase-interacting protein 4 (JIP-4) (JNK-interacting protein 4) (Cancer/testis antigen 89) (CT89) (Human lung cancer oncogene 6 protein) (HLC-6) (JNK-associated leucine-zipper protein) (JLP) (Mitogen-activated protein kinase 8-interacting protein 4) (Proliferation-inducing protein 6) (Protein highly expressed in testis) (PHET) (Sperm surface protein) (Sperm-associated antige…		#N/A	#N/A	#N/A
Q96Q89	KI20B	Kinesin-like protein KIF20B (Cancer/testis antigen 90) (CT90) (Kinesin family member 20B) (Kinesin-related motor interacting with PIN1) (M-phase phosphoprotein 1) (MPP1)		#N/A	#N/A	#N/A
Q9HAT0	ROP1A	Ropporin-1A (Cancer/testis antigen 91) (CT91) (Rhophilin-associated protein 1A)		#N/A	#N/A	#N/A
Q9HBJ0	PLAC1	Placenta-specific protein 1		Not detected	Not detected	Not detected
P04553	HSP1	Sperm protamine P1 (Cysteine-rich protamine)		#N/A	#N/A	#N/A
P04554	PRM2	Protamine-2 (Sperm histone P2) (Sperm protamine P2) [Cleaved into: Basic nuclear protein HPI1; Basic nuclear protein HPI2; Basic nuclear protein HPS1; Basic nuclear protein HPS2; Sperm histone HP4 (Sperm protamine P4); Sperm histone HP2 (Sperm protamine P2) (P2'); Sperm histone HP3 (P2'') (Sperm protamine P3)]		Not detected	Not detected	Not detected
Q8TC20	CAGE1	Cancer-associated gene 1 protein (CAGE-1) (Cancer/testis antigen 3) (CT3)		#N/A	#N/A	#N/A
Q5JQC9	AKAP4	A-kinase anchor protein 4 (AKAP-4) (A-kinase anchor protein 82 kDa) (AKAP 82) (hAKAP82) (Major sperm fibrous sheath protein) (HI) (Protein kinase A-anchoring protein 4) (PRKA4)		Not detected	Not detected	Not detected
Q7Z7J5	DPPA2	Developmental pluripotency-associated protein 2 (Pluripotent embryonic stem cell-related gene 1 protein)		#N/A	#N/A	#N/A
Q14667	K0100	Protein KIAA0100 (Antigen MLAA-22) (Breast cancer-overexpressed gene 1 protein)		#N/A	#N/A	#N/A
Q5T6F0	DCA12	DDB1- and CUL4-associated factor 12 (Centrosome-related protein TCC52) (Testis cancer centrosome-related protein) (WD repeat-containing protein 40A)		#N/A	#N/A	#N/A
P04279	SEMG1	Semenogelin-1 (Cancer/testis antigen 103) (Semenogelin I) (SGI) [Cleaved into: Alpha-inhibin-92; Alpha-inhibin-31; Seminal basic protein]		Not detected	Not detected	Not detected
Q86YR6	POTED	POTE ankyrin domain family member D (ANKRD26-like family B member 3) (Ankyrin repeat domain-containing protein 21) (Prostate, ovary, testis-expressed protein) (Protein POTE)		#N/A	#N/A	#N/A
Q6S8J3	POTEE	POTE ankyrin domain family member E (ANKRD26-like family C member 1A) (Prostate, ovary, testis-expressed protein on chromosome 2) (POTE-2)		#N/A	#N/A	#N/A
Q6S8J7	POTEA	POTE ankyrin domain family member A (ANKRD26-like family A member 1) (Prostate, ovary, testis-expressed protein on chromosome 8) (POTE-8)		#N/A	#N/A	#N/A
Q6S5H5	POTEG	POTE ankyrin domain family member G (ANKRD26-like family C member 2) (Prostate, ovary, testis-expressed protein on chromosome 14) (POTE-14)		#N/A	#N/A	#N/A
A0A0A6YYL3	POTEB	POTE ankyrin domain family member B (ANKRD26-like family B member 1) (Prostate, ovary, testis-expressed protein on chromosome 15) (POTE-15)		#N/A	#N/A	#N/A
B2RU33	POTEC	POTE ankyrin domain family member C (ANKRD26-like family B member 2) (Prostate, ovary, testis-expressed protein on chromosome 18) (POTE-18)		#N/A	#N/A	#N/A
Q6S545	POTEH	POTE ankyrin domain family member H (ANKRD26-like family C member 3) (Prostate, ovary, testis-expressed protein on chromosome 22) (POTE-22)		#N/A	#N/A	#N/A
Q9BZD4	NUF2	Kinetochore protein Nuf2 (hNuf2) (hNuf2R) (hsNuf2) (Cell division cycle-associated protein 1)		#N/A	#N/A	#N/A
Q9BQY4	RHXF2	Rhox homeobox family member 2 (Paired-like homeobox protein PEPP-2) (Testis homeobox gene 1)		#N/A	#N/A	#N/A
Q9HAU0	PKHA5	Pleckstrin homology domain-containing family A member 5 (PH domain-containing family A member 5) (Phosphoinositol 3-phosphate-binding protein 2) (PEPP-2)		#N/A	#N/A	#N/A
Q7RTW8	OTOAN	Otoancorin		#N/A	#N/A	#N/A
Q6P9F0	CCD62	Coiled-coil domain-containing protein 62 (Protein TSP-NY) (Protein aaa)		#N/A	#N/A	#N/A
Q9NW75	GPTC2	G patch domain-containing protein 2		#N/A	#N/A	#N/A
Q53EZ4	CEP55	Centrosomal protein of 55 kDa (Cep55) (Up-regulated in colon cancer 6)		Not detected	Low	Medium
Q8NEK8	TET5D	Terminal nucleotidyltransferase 5D (EC 2.7.7.19) (Non-canonical poly(A) polymerase FAM46D)		#N/A	#N/A	#N/A
Q8IWB6	TEX14	Inactive serine/threonine-protein kinase TEX14 (Protein kinase-like protein SgK307) (Sugen kinase 307) (Testis-expressed sequence 14) (Testis-expressed sequence 14 protein)		Not detected	Not detected	Not detected
P26232	CTNA2	Catenin alpha-2 (Alpha N-catenin) (Alpha-catenin-related protein)		#N/A	#N/A	#N/A
Q8N9E0	F133A	Protein FAM133A		#N/A	#N/A	#N/A
Q5TZF3	ANR45	Ankyrin repeat domain-containing protein 45		#N/A	#N/A	#N/A
Q9GZR5	ELOV4	Elongation of very long chain fatty acids protein 4 (EC 2.3.1.199) (3-keto acyl-CoA synthase ELOVL4) (ELOVL fatty acid elongase 4) (ELOVL FA elongase 4) (Very long chain 3-ketoacyl-CoA synthase 4) (Very long chain 3-oxoacyl-CoA synthase 4)		#N/A	#N/A	#N/A
Q5DX21	IGS11	Immunoglobulin superfamily member 11 (IgSF11) (Brain and testis-specific immunoglobulin superfamily protein) (Bt-IGSF) (V-set and immunoglobulin domain-containing protein 3)		#N/A	#N/A	#N/A
Q8IYR6	TEFF1	Tomoregulin-1 (TR-1) (H7365) (Transmembrane protein with EGF-like and one follistatin-like domain)		#N/A	#N/A	#N/A
Q9UIK5	TEFF2	Tomoregulin-2 (TR-2) (Hyperplastic polyposis protein 1) (Transmembrane protein with EGF-like and two follistatin-like domains)		#N/A	#N/A	#N/A
Q96QS3	ARX	Homeobox protein ARX (Aristaless-related homeobox)		#N/A	#N/A	#N/A
Q9C093	SPEF2	Sperm flagellar protein 2 (Protein KPL2)		Not detected	Not detected	Not detected
Q6NUI2	GPAT2	Glycerol-3-phosphate acyltransferase 2, mitochondrial (GPAT-2) (EC 2.3.1.15) (1-acylglycerol-3-phosphate O-acyltransferase GPAT2) (EC 2.3.1.51) (xGPAT1)		Not detected	Not detected	Not detected
Q6UXF1	TM108	Transmembrane protein 108 (Retrolinkin)		#N/A	#N/A	#N/A
O94818	NOL4	Nucleolar protein 4 (Nucleolar-localized protein)		#N/A	#N/A	#N/A
Q4JDL3	PTN20	Tyrosine-protein phosphatase non-receptor type 20 (hPTPN20) (EC 3.1.3.48)		#N/A	#N/A	#N/A
Q9NPE6	SPAG4	Sperm-associated antigen 4 protein (Outer dense fiber-associated protein SPAG4) (SUN domain-containing protein 4)		Not detected	Not detected	Not detected
Q96JY0	MAEL	Protein maelstrom homolog		Not detected	Not detected	Not detected
Q92600	CNOT9	CCR4-NOT transcription complex subunit 9 (Cell differentiation protein RQCD1 homolog) (Rcd-1)		Not detected	Not detected	Low
Q9BY14	TX101	Testis-expressed protein 101 (Cell surface receptor NYD-SP8) (Scleroderma-associated autoantigen) (Spermatogenesis-related gene protein)		#N/A	#N/A	#N/A
Q7Z5L4	SPT19	Spermatogenesis-associated protein 19, mitochondrial (Spermatogenic cell-specific gene 1 protein) (Spergen-1)		#N/A	#N/A	#N/A
Q14990	ODFP1	Outer dense fiber protein 1 (Heat shock protein beta-10) (HspB10)		#N/A	#N/A	#N/A
Q5BJF6	ODFP2	Outer dense fiber protein 2 (Cenexin) (Outer dense fiber of sperm tails protein 2)		#N/A	#N/A	#N/A
Q96PU9	ODF3A	Outer dense fiber protein 3 (Outer dense fiber of sperm tails protein 3) (Sperm tail protein SHIPPO 1) (Transcript induced in spermiogenesis protein 50)		#N/A	#N/A	#N/A
Q2M2E3	ODFP4	Outer dense fiber protein 4 (Outer dense fiber of sperm tails protein 4) (Testis-specific protein oppo 1) (hOPPO1)		#N/A	#N/A	#N/A
Q6PL18	ATAD2	ATPase family AAA domain-containing protein 2 (EC 3.6.1.-) (AAA nuclear coregulator cancer-associated protein) (ANCCA)		Not detected	Not detected	Low
Q8N7E2	CBLL2	E3 ubiquitin-protein ligase CBLL2 (EC 2.3.2.27) (Cbl proto-oncogene-like protein 2) (RING-type E3 ubiquitin transferase ZNF645) (Zinc finger protein 645) (c-Cbl-like protein 2)		#N/A	#N/A	#N/A
Q07617	SPAG1	Sperm-associated antigen 1 (HSD-3.8) (Infertility-related sperm protein Spag-1)		Not detected	Not detected	Not detected
O75602	SPAG6	Sperm-associated antigen 6 (Protein PF16 homolog) (Repro-SA-1) (Sperm flagellar protein)		Not detected	Not detected	Not detected
Q99932	SPAG8	Sperm-associated antigen 8 (HSD-1) (Sperm membrane protein 1) (SMP-1) (Sperm membrane protein BS-84)		Not detected	Not detected	Not detected
Q6Q759	SPG17	Sperm-associated antigen 17 (Projection protein PF6 homolog)		#N/A	#N/A	#N/A
Q8N4B4	FBX39	F-box only protein 39		#N/A	#N/A	#N/A
Q8NE09	RGS22	Regulator of G-protein signaling 22 (RGS22)		#N/A	#N/A	#N/A
Q7Z4M0	RE114	Meiotic recombination protein REC114		#N/A	#N/A	#N/A
Q8IWF9	CCD83	Coiled-coil domain-containing protein 83		#N/A	#N/A	#N/A
Q96M29	TEKT5	Tektin-5		#N/A	#N/A	#N/A
Q15406	NR6A1	Nuclear receptor subfamily 6 group A member 1 (Germ cell nuclear factor) (GCNF) (hGCNF) (Retinoid receptor-related testis-specific receptor) (RTR) (hRTR)		#N/A	#N/A	#N/A
Q86WS5	TMPSC	Transmembrane protease serine 12 (EC 3.4.21.-)		#N/A	#N/A	#N/A
P59282	TPPP2	Tubulin polymerization-promoting protein family member 2 (Protein p25-beta) (TPPP/p18)		Not detected	Not detected	Not detected
Q6UWB4	PRS55	Serine protease 55 (EC 3.4.21.-) (Testis serine protease 1) (T-SP1)		#N/A	#N/A	#N/A
Q9Y5R6	DMRT1	Doublesex- and mab-3-related transcription factor 1 (DM domain expressed in testis protein 1)		Not detected	Not detected	Not detected
Q9BXL5	HEMGN	Hemogen (Erythroid differentiation-associated gene protein) (EDAG-1) (Hemopoietic gene protein) (Negative differentiation regulator protein)		Not detected	Not detected	Not detected
Q8NHS0	DNJB8	DnaJ homolog subfamily B member 8		#N/A	#N/A	#N/A
A1L429	GG12C	G antigen 12B/C/D/E (GAGE-12B) (GAGE-12C) (GAGE-12D) (GAGE-12E)		#N/A	#N/A	#N/A
P0CL80	GG12F	G antigen 12F (GAGE-12F)		#N/A	#N/A	#N/A
P0CL81	GG12G	G antigen 12G (GAGE-12G)		#N/A	#N/A	#N/A
A6NDE8	GG12H	G antigen 12H (GAGE-12H)		#N/A	#N/A	#N/A
P0CL82	GG12I	G antigen 12I (GAGE-12I)		#N/A	#N/A	#N/A
A6NER3	GG12J	G antigen 12J (GAGE-12J)		#N/A	#N/A	#N/A
Q4V321	GAG13	G antigen 13 (GAGE-13) (G antigen 12A) (GAGE-12A)		#N/A	#N/A	#N/A
Q9GZY0	NXF2	Nuclear RNA export factor 2 (Cancer/testis antigen 39) (CT39) (TAP-like protein 2) (TAPL-2)		#N/A	#N/A	#N/A
Q9NS26	SPNXA	Sperm protein associated with the nucleus on the X chromosome A (Cancer/testis antigen 11.1) (CT11.1) (Nuclear-associated protein SPAN-Xa) (SPAN-X) (SPANX-A) (SPANX family member A)		#N/A	#N/A	#N/A
Q9NS25	SPNXB	Sperm protein associated with the nucleus on the X chromosome B1 (Cancer/testis antigen 11.2) (CT11.2) (Nuclear-associated protein SPAN-Xb) (SPANX-B) (SPANX family member B1) (SPANX family member F1)		#N/A	#N/A	#N/A
Q9BXN6	SPNXD	Sperm protein associated with the nucleus on the X chromosome D (Cancer/testis antigen 11.4) (CT11.4) (Nuclear-associated protein SPAN-Xd) (SPANX-D) (SPANX family member D)		#N/A	#N/A	#N/A
O60225	SSX5	Protein SSX5		#N/A	#N/A	#N/A
Q7RTT6	SSX6	Putative protein SSX6		#N/A	#N/A	#N/A
Q7RTT5	SSX7	Protein SSX7		#N/A	#N/A	#N/A
Q7RTT3	SSX9	Putative protein SSX9		#N/A	#N/A	#N/A
A6NKD2	TSPY2	Testis-specific Y-encoded protein 2 (Testis-specific Y-encoded protein Q1)		Not detected	Not detected	Not detected
Q9HD64	XAGE1	X antigen family member 1 (XAGE-1) (Cancer/testis antigen 12.1) (CT12.1) (G antigen family D member 2)		#N/A	#N/A	#N/A
Q96GT9	XAGE2	X antigen family member 2 (XAGE-2) (Cancer/testis antigen 12.2) (CT12.2) (G antigen family D member 3)		Not detected	Not detected	Not detected
Q14686	NCOA6	Nuclear receptor coactivator 6 (Activating signal cointegrator 2) (ASC-2) (Amplified in breast cancer protein 3) (Cancer-amplified transcriptional coactivator ASC-2) (Nuclear receptor coactivator RAP250) (NRC RAP250) (Nuclear receptor-activating protein, 250 kDa) (Peroxisome proliferator-activated receptor-interacting protein) (PPAR-interacting protein) (PRIP) (Thyroid hormone receptor-binding pr…		Not detected	Medium	Medium
P38398	BRCA1	Breast cancer type 1 susceptibility protein (EC 2.3.2.27) (RING finger protein 53) (RING-type E3 ubiquitin transferase BRCA1)		Low	Medium	Medium
P51587	BRCA2	Breast cancer type 2 susceptibility protein (Fanconi anemia group D1 protein)		#N/A	#N/A	#N/A
Q9UNQ0	ABCG2	Broad substrate specificity ATP-binding cassette transporter ABCG2 (EC 7.6.2.2) (ATP-binding cassette sub-family G member 2) (Breast cancer resistance protein) (CDw338) (Mitoxantrone resistance-associated protein) (Placenta-specific ATP-binding cassette transporter) (Urate exporter) (CD antigen CD338)		Not detected	Not detected	Not detected
Q8N163	CCAR2	Cell cycle and apoptosis regulator protein 2 (Cell division cycle and apoptosis regulator protein 2) (DBIRD complex subunit KIAA1967) (Deleted in breast cancer gene 1 protein) (DBC-1) (DBC.1) (NET35) (p30 DBC)		Not detected	Not detected	Medium
Q02297	NRG1	Pro-neuregulin-1, membrane-bound isoform (Pro-NRG1) [Cleaved into: Neuregulin-1 (Acetylcholine receptor-inducing activity) (ARIA) (Breast cancer cell differentiation factor p45) (Glial growth factor) (Heregulin) (HRG) (Neu differentiation factor) (Sensory and motor neuron-derived factor)]		Not detected	Not detected	Not detected
P56945	BCAR1	Breast cancer anti-estrogen resistance protein 1 (CRK-associated substrate) (Cas scaffolding protein family member 1) (p130cas)		Not detected	Low	Low
Q9HCU9	BRMS1	Breast cancer metastasis-suppressor 1		Low	Low	Medium
P04155	TFF1	Trefoil factor 1 (Breast cancer estrogen-inducible protein) (PNR-2) (Polypeptide P1.A) (hP1.A) (Protein pS2)		Not detected	Not detected	Not detected
Q8TD06	AGR3	Anterior gradient protein 3 (AG-3) (AG3) (hAG-3) (Anterior gradient 3 homolog) (Breast cancer membrane protein 11) (Protein disulfide isomerase family A, member 18)		Not detected	Not detected	Medium
O75815	BCAR3	Breast cancer anti-estrogen resistance protein 3 (Novel SH2-containing protein 2) (SH2 domain-containing protein 3B)		Not detected	Medium	Medium
Q9UNF1	MAGD2	Melanoma-associated antigen D2 (11B6) (Breast cancer-associated gene 1 protein) (BCG-1) (Hepatocellular carcinoma-associated protein JCL-1) (MAGE-D2 antigen)		#N/A	#N/A	#N/A
Q9Y6Q9	NCOA3	Nuclear receptor coactivator 3 (NCoA-3) (EC 2.3.1.48) (ACTR) (Amplified in breast cancer 1 protein) (AIB-1) (CBP-interacting protein) (pCIP) (Class E basic helix-loop-helix protein 42) (bHLHe42) (Receptor-associated coactivator 3) (RAC-3) (Steroid receptor coactivator protein 3) (SRC-3) (Thyroid hormone receptor activator molecule 1) (TRAM-1)		Medium	Medium	Medium
Q4LE39	ARI4B	AT-rich interactive domain-containing protein 4B (ARID domain-containing protein 4B) (180 kDa Sin3-associated polypeptide) (Sin3-associated polypeptide p180) (Breast cancer-associated antigen BRCAA1) (Histone deacetylase complex subunit SAP180) (Retinoblastoma-binding protein 1-like 1)		#N/A	#N/A	#N/A
Q5FBB7	SGO1	Shugoshin 1 (Serologically defined breast cancer antigen NY-BR-85) (Shugoshin-like 1)		Not detected	Not detected	Not detected
Q96JA3	PKHA8	Pleckstrin homology domain-containing family A member 8 (PH domain-containing family A member 8) (Phosphatidylinositol-four-phosphate adapter protein 2) (FAPP-2) (Phosphoinositol 4-phosphate adapter protein 2) (hFAPP2) (Serologically defined breast cancer antigen NY-BR-86)		#N/A	#N/A	#N/A
Q9NS87	KIF15	Kinesin-like protein KIF15 (Kinesin-like protein 2) (hKLP2) (Kinesin-like protein 7) (Serologically defined breast cancer antigen NY-BR-62)		Not detected	Not detected	Low
Q9NWK9	BCD1	Box C/D snoRNA protein 1 (Serologically defined breast cancer antigen NY-BR-75) (Zinc finger HIT domain-containing protein 6)		#N/A	#N/A	#N/A
Q96PN7	TREF1	Transcriptional-regulating factor 1 (Breast cancer anti-estrogen resistance 2) (Transcriptional-regulating protein 132) (Zinc finger protein rapa) (Zinc finger transcription factor TReP-132)		#N/A	#N/A	#N/A
Q7RTN6	STRAA	STE20-related kinase adapter protein alpha (STRAD alpha) (STE20-related adapter protein) (Serologically defined breast cancer antigen NY-BR-96)		#N/A	#N/A	#N/A
Q8WWY3	PRP31	U4/U6 small nuclear ribonucleoprotein Prp31 (Pre-mRNA-processing factor 31) (Serologically defined breast cancer antigen NY-BR-99) (U4/U6 snRNP 61 kDa protein) (Protein 61K) (hPrp31)		#N/A	#N/A	#N/A
O76070	SYUG	Gamma-synuclein (Breast cancer-specific gene 1 protein) (Persyn) (Synoretin) (SR)		#N/A	#N/A	#N/A
Q15008	PSMD6	26S proteasome non-ATPase regulatory subunit 6 (26S proteasome regulatory subunit RPN7) (26S proteasome regulatory subunit S10) (Breast cancer-associated protein SGA-113M) (Phosphonoformate immuno-associated protein 4) (Proteasome regulatory particle subunit p44S10) (p42A)		Medium	Medium	High
Q4LDE5	SVEP1	Sushi, von Willebrand factor type A, EGF and pentraxin domain-containing protein 1 (CCP module-containing protein 22) (Polydom) (Selectin-like osteoblast-derived protein) (SEL-OB) (Serologically defined breast cancer antigen NY-BR-38)		Not detected	Low	Low
Q8WYJ6	2001-09-01	Septin-1 (LARP) (Peanut-like protein 3) (Serologically defined breast cancer antigen NY-BR-24)		Not detected	Not detected	Not detected
Q9Y282	ERGI3	Endoplasmic reticulum-Golgi intermediate compartment protein 3 (Serologically defined breast cancer antigen NY-BR-84)		#N/A	#N/A	#N/A
Q9BYZ6	RHBT2	Rho-related BTB domain-containing protein 2 (Deleted in breast cancer 2 gene protein) (p83)		#N/A	#N/A	#N/A
Q9HCH5	SYTL2	Synaptotagmin-like protein 2 (Breast cancer-associated antigen SGA-72M) (Exophilin-4)		Not detected	Not detected	Medium
Q9BRT2	UQCC2	Ubiquinol-cytochrome-c reductase complex assembly factor 2 (Breast cancer-associated protein SGA-81M) (Mitochondrial nucleoid factor 1) (Mitochondrial protein M19)		Not detected	Not detected	Not detected
Q9BT67	NFIP1	NEDD4 family-interacting protein 1 (Breast cancer-associated protein SGA-1M) (NEDD4 WW domain-binding protein 5) (Putative MAPK-activating protein PM13) (Putative NF-kappa-B-activating protein 164) (Putative NFKB and MAPK-activating protein)		#N/A	#N/A	#N/A
Q4ZG55	GREB1	Protein GREB1 (Gene regulated in breast cancer 1 protein)		Not detected	Medium	Medium
Q5SZL2	CE85L	Centrosomal protein of 85 kDa-like (Serologically defined breast cancer antigen NY-BR-15)		#N/A	#N/A	#N/A
Q5PSV4	BRM1L	Breast cancer metastasis-suppressor 1-like protein (BRMS1-homolog protein p40) (BRMS1-like protein p40)		#N/A	#N/A	#N/A
Q8ND04	SMG8	Protein SMG8 (Amplified in breast cancer gene 2 protein) (Protein smg-8 homolog)		Low	Low	Low
O75363	BCAS1	Breast carcinoma-amplified sequence 1 (Amplified and overexpressed in breast cancer) (Novel amplified in breast cancer 1)		Not detected	Not detected	Not detected
Q8TAE6	PP14C	Protein phosphatase 1 regulatory subunit 14C (Kinase-enhanced PP1 inhibitor) (PKC-potentiated PP1 inhibitory protein) (Serologically defined breast cancer antigen NY-BR-81)		#N/A	#N/A	#N/A
Q9NQ31	AKIP1	A-kinase-interacting protein 1 (Breast cancer-associated gene 3 protein) (PKA-interacting protein) (Proline-rich protein BCA3)		#N/A	#N/A	#N/A
Q13882	PTK6	Protein-tyrosine kinase 6 (EC 2.7.10.2) (Breast tumor kinase) (Tyrosine-protein kinase BRK)		Not detected	Not detected	Not detected
O14965	AURKA	Aurora kinase A (EC 2.7.11.1) (Aurora 2) (Aurora/IPL1-related kinase 1) (ARK-1) (Aurora-related kinase 1) (hARK1) (Breast tumor-amplified kinase) (Serine/threonine-protein kinase 15) (Serine/threonine-protein kinase 6) (Serine/threonine-protein kinase aurora-A)		Not detected	Not detected	Not detected
Q9H6U6	BCAS3	Breast carcinoma-amplified sequence 3 (GAOB1)		Not detected	Medium	Medium
O75934	SPF27	Pre-mRNA-splicing factor SPF27 (Breast carcinoma-amplified sequence 2) (DNA amplified in mammary carcinoma 1 protein) (Spliceosome-associated protein SPF 27)		#N/A	#N/A	#N/A
Q9UBW5	BIN2	Bridging integrator 2 (Breast cancer-associated protein 1)		Not detected	Not detected	Not detected
Q9C091	GRB1L	GREB1-like protein (Growth regulation by estrogen in breast cancer 1-like protein)		#N/A	#N/A	#N/A
O43633	CHM2A	Charged multivesicular body protein 2a (Chromatin-modifying protein 2a) (CHMP2a) (Putative breast adenocarcinoma marker BC-2) (Vacuolar protein sorting-associated protein 2-1) (Vps2-1) (hVps2-1)		#N/A	#N/A	#N/A
P26373	RL13	60S ribosomal protein L13 (Breast basic conserved protein 1) (Large ribosomal subunit protein eL13)		#N/A	#N/A	#N/A
Q9UHD8	2009-09-01	Septin-9 (MLL septin-like fusion protein MSF-A) (MLL septin-like fusion protein) (Ovarian/Breast septin) (Ov/Br septin) (Septin D1)		Not detected	Medium	Medium
Q86WA6	BPHL	Valacyclovir hydrolase (VACVase) (Valacyclovirase) (EC 3.1.-.-) (Biphenyl hydrolase-like protein) (Biphenyl hydrolase-related protein) (Bph-rp) (Breast epithelial mucin-associated antigen) (MCNAA)		Not detected	Low	Low
Q96DR8	MUCL1	Mucin-like protein 1 (Protein BS106) (Small breast epithelial mucin)		Not detected	Medium	Medium
Q96GE6	CALL4	Calmodulin-like protein 4 (Serologically defined breast cancer antigen NY-BR-20)		#N/A	#N/A	#N/A
Q6P4A7	SFXN4	Sideroflexin-4 (Breast cancer resistance marker 1)		Low	#N/A	Medium
Q6AI08	HEAT6	HEAT repeat-containing protein 6 (Amplified in breast cancer protein 1)		#N/A	#N/A	#N/A
Q8IZY5	BLID	BH3-like motif-containing cell death inducer (Breast cancer cell protein 2)		#N/A	#N/A	#N/A
Q86YQ2	LATH	Putative BPIFA4P protein (BPI fold containing family A, member 4, pseudogene) (Breast cancer and salivary gland-expressed protein) (Putative latherin)		#N/A	#N/A	#N/A
Q96KN1	LRAT2	Protein LRATD2 (Breast cancer membrane protein 101) (LRAT domain-containing 2) (Protein FAM84B) (Protein NSE2)		#N/A	#N/A	#N/A
O00534	VMA5A	von Willebrand factor A domain-containing protein 5A (Breast cancer suppressor candidate 1) (BCSC-1) (Loss of heterozygosity 11 chromosomal region 2 gene A protein)		#N/A	#N/A	#N/A
Q2TBC4	PRIC4	Prickle-like protein 4 (Overexpressed breast tumor protein)		#N/A	#N/A	#N/A
Q8TDM0	BCAS4	Breast carcinoma-amplified sequence 4		Not detected	Not detected	Medium
Q96B49	TOM6	Mitochondrial import receptor subunit TOM6 homolog (Overexpressed breast tumor protein) (Translocase of outer membrane 6 kDa subunit homolog)		#N/A	#N/A	#N/A
Q9BXX2	AN30B	Ankyrin repeat domain-containing protein 30B (Serologically defined breast cancer antigen NY-BR-1.1)		#N/A	#N/A	#N/A
Q9GZY1	PBOV1	Prostate and breast cancer overexpressed gene 1 protein (Protein UROC28) (UC28)		#N/A	#N/A	#N/A

## Sheet: 300 cancer antigens
Uniprot	Gene name	Protein names
P04626	ERBB2	Receptor tyrosine-protein kinase erbB-2 (EC 2.7.10.1) (Metastatic lymph node gene 19 protein) (MLN 19) (Proto-oncogene Neu) (Proto-oncogene c-ErbB-2) (Tyrosine kinase-type cell surface receptor HER2) (p185erbB2) (CD antigen CD340)
O15213	WDR46	WD repeat-containing protein 46 (WD repeat-containing protein BING4)
Q14627	I13R2	Interleukin-13 receptor subunit alpha-2 (IL-13 receptor subunit alpha-2) (IL-13R subunit alpha-2) (IL-13R-alpha-2) (IL-13RA2) (Interleukin-13-binding protein) (CD antigen CD213a2)
P43356	MAGA2	Melanoma-associated antigen 2 (Cancer/testis antigen 1.2) (CT1.2) (MAGE-2 antigen)
P43360	MAGA6	Melanoma-associated antigen 6 (Cancer/testis antigen 1.6) (CT1.6) (MAGE-6 antigen) (MAGE3B antigen)
P43365	MAGAC	Melanoma-associated antigen 12 (Cancer/testis antigen 1.12) (CT1.12) (MAGE-12 antigen) (MAGE12F antigen)
O15479	MAGB2	Melanoma-associated antigen B2 (Cancer/testis antigen 3.2) (CT3.2) (DSS-AHC critical interval MAGE superfamily 6) (DAM6) (MAGE XP-2 antigen) (MAGE-B2 antigen)
Q9UBF1	MAGC2	Melanoma-associated antigen C2 (Cancer/testis antigen 10) (CT10) (Hepatocellular carcinoma-associated antigen 587) (MAGE-C2 antigen) (MAGE-E1 antigen)
P04637	P53	Cellular tumor antigen p53 (Antigen NY-CO-13) (Phosphoprotein p53) (Tumor suppressor p53)
O43707	ACTN4	Alpha-actinin-4 (Non-muscle alpha-actinin 4)
P35222	CTNB1	Catenin beta-1 (Beta-catenin)
Q14790	CASP8	Caspase-8 (CASP-8) (EC 3.4.22.61) (Apoptotic cysteine protease) (Apoptotic protease Mch-5) (CAP4) (FADD-homologous ICE/ced-3-like protease) (FADD-like ICE) (FLICE) (ICE-like apoptotic protease 5) (MORT1-associated ced-3 homolog) (MACH) [Cleaved into: Caspase-8 subunit p18; Caspase-8 subunit p10]
P30260	CDC27	Cell division cycle protein 27 homolog (Anaphase-promoting complex subunit 3) (APC3) (CDC27 homolog) (CDC27Hs) (H-NUC)
P11802	CDK4	Cyclin-dependent kinase 4 (EC 2.7.11.22) (Cell division protein kinase 4) (PSK-J3)
P13639	EF2	Elongation factor 2 (EF-2)
P02751	FINC	Fibronectin (FN) (Cold-insoluble globulin) (CIG) [Cleaved into: Anastellin; Ugl-Y1; Ugl-Y2; Ugl-Y3]
P0DMV9	HS71B	Heat shock 70 kDa protein 1B (Heat shock 70 kDa protein 2) (HSP70-2) (HSP70.2)
P48163	MAOX	NADP-dependent malic enzyme (NADP-ME) (EC 1.1.1.40) (Malic enzyme 1)
Q9Y5R8	TPPC1	Trafficking protein particle complex subunit 1 (BET5 homolog) (Multiple myeloma protein 2) (MUM-2)
O43795	MYO1B	Unconventional myosin-Ib (MYH-1c) (Myosin I alpha) (MMI-alpha) (MMIa)
Q9BWT3	PAPOG	Poly(A) polymerase gamma (PAP-gamma) (EC 2.7.7.19) (Neo-poly(A) polymerase) (Neo-PAP) (Polynucleotide adenylyltransferase gamma) (SRP RNA 3'-adenylating enzyme) (Signal recognition particle RNA-adenylating enzyme) (SRP RNA-adenylating enzyme)
Q13438	OS9	Protein OS-9 (Amplified in osteosarcoma 9)
Q15262	PTPRK	Receptor-type tyrosine-protein phosphatase kappa (Protein-tyrosine phosphatase kappa) (R-PTP-kappa) (EC 3.1.3.48)
P60174	TPIS	Triosephosphate isomerase (TIM) (EC 5.3.1.1) (Methylglyoxal synthase) (EC 4.2.3.3) (Triose-phosphate isomerase)
Q99541	PLIN2	Perilipin-2 (Adipophilin) (Adipose differentiation-related protein) (ADRP)
O14862	AIM2	Interferon-inducible protein AIM2 (Absent in melanoma 2)
P07355	ANXA2	Annexin A2 (Annexin II) (Annexin-2) (Calpactin I heavy chain) (Calpactin-1 heavy chain) (Chromobindin-8) (Lipocortin II) (Placental anticoagulant protein IV) (PAP-IV) (Protein I) (p36)
Q9ULX3	NOB1	RNA-binding protein NOB1 (EC 3.1.-.-) (Phosphorylation regulatory protein HP-10) (Protein ART-4)
Q10570	CPSF1	Cleavage and polyadenylation specificity factor subunit 1 (Cleavage and polyadenylation specificity factor 160 kDa subunit) (CPSF 160 kDa subunit)
P23284	PPIB	Peptidyl-prolyl cis-trans isomerase B (PPIase B) (EC 5.2.1.8) (CYP-S1) (Cyclophilin B) (Rotamase B) (S-cyclophilin) (SCYLP)
P29317	EPHA2	Ephrin type-A receptor 2 (EC 2.7.10.1) (Epithelial cell kinase) (Tyrosine-protein kinase receptor ECK)
Q16790	CAH9	Carbonic anhydrase 9 (EC 4.2.1.1) (Carbonate dehydratase IX) (Carbonic anhydrase IX) (CA-IX) (CAIX) (Membrane antigen MN) (P54/58N) (Renal cell carcinoma-associated antigen G250) (RCC-associated antigen G250) (pMW1)
Q09328	MGT5A	Alpha-1,6-mannosylglycoprotein 6-beta-N-acetylglucosaminyltransferase A (EC 2.4.1.155) (Alpha-mannoside beta-1,6-N-acetylglucosaminyltransferase V) (GlcNAc-T V) (GNT-V) (Mannoside acetylglucosaminyltransferase 5) (N-acetylglucosaminyl-transferase V) [Cleaved into: Secreted alpha-1,6-mannosylglycoprotein 6-beta-N-acetylglucosaminyltransferase A (Secreted beta-1,6-N-acetylglucosaminyltransferase V)…
P35658	NU214	Nuclear pore complex protein Nup214 (214 kDa nucleoporin) (Nucleoporin Nup214) (Protein CAN)
P41212	ETV6	Transcription factor ETV6 (ETS translocation variant 6) (ETS-related protein Tel1) (Tel)
P09603	CSF1	Macrophage colony-stimulating factor 1 (CSF-1) (M-CSF) (MCSF) (Lanimostim) [Cleaved into: Processed macrophage colony-stimulating factor 1]
O15294	OGT1	UDP-N-acetylglucosamine--peptide N-acetylglucosaminyltransferase 110 kDa subunit (EC 2.4.1.255) (O-GlcNAc transferase subunit p110) (O-linked N-acetylglucosamine transferase 110 kDa subunit) (OGT)
Q2TAK8	PWP3A	PWWP domain-containing DNA repair factor 3A (PWWP3A) (Mutated melanoma-associated antigen 1) (MUM-1) (PWWP domain-containing protein MUM1) (Protein expandere)
Q13084	RM28	39S ribosomal protein L28, mitochondrial (L28mt) (MRP-L28) (Melanoma antigen p15) (Melanoma-associated antigen recognized by T-lymphocytes) (Mitochondrial large ribosomal subunit protein bL28m)
Q9UHJ3	SMBT1	Scm-like with four MBT domains protein 1 (hSFMBT) (Renal ubiquitous protein 1)
O43290	SNUT1	U4/U6.U5 tri-snRNP-associated protein 1 (SNU66 homolog) (hSnu66) (Squamous cell carcinoma antigen recognized by T-cells 1) (SART-1) (hSART-1) (U4/U6.U5 tri-snRNP-associated 110 kDa protein) (allergen Hom s 1)
Q9H0U9	TSYL1	Testis-specific Y-encoded-like protein 1 (TSPY-like protein 1)
Q15020	SART3	Squamous cell carcinoma antigen recognized by T-cells 3 (SART-3) (Tat-interacting protein of 110 kDa) (Tip110) (p110 nuclear RNA-binding protein)
P51810	GP143	G-protein coupled receptor 143 (Ocular albinism type 1 protein)
O94864	ST65G	STAGA complex 65 subunit gamma (Adenocarcinoma antigen ART1) (SPTF-associated factor 65 gamma) (STAF65gamma) (Suppressor of Ty 7-like)
P15056	BRAF	Serine/threonine-protein kinase B-raf (EC 2.7.11.1) (Proto-oncogene B-Raf) (p94) (v-Raf murine sarcoma viral oncogene homolog B1)
Q15029	U5S1	116 kDa U5 small nuclear ribonucleoprotein component (Elongation factor Tu GTP-binding domain-containing protein 2) (SNU114 homolog) (hSNU114) (U5 snRNP-specific protein, 116 kDa) (U5-116 kDa)
Q14956	GPNMB	Transmembrane glycoprotein NMB (Hematopoietic growth factor inducible neurokinin-1 type)
Q13952	NFYC	Nuclear transcription factor Y subunit gamma (CAAT box DNA-binding protein subunit C) (Nuclear transcription factor Y subunit C) (NF-YC) (Transactivator HSM-1/2)
P30044	PRDX5	Peroxiredoxin-5, mitochondrial (EC 1.11.1.24) (Alu corepressor 1) (Antioxidant enzyme B166) (AOEB166) (Liver tissue 2D-page spot 71B) (PLP) (Peroxiredoxin V) (Prx-V) (Peroxisomal antioxidant enzyme) (TPx type VI) (Thioredoxin peroxidase PMP20) (Thioredoxin-dependent peroxiredoxin 5)
Q5T4S7	UBR4	E3 ubiquitin-protein ligase UBR4 (EC 2.3.2.27) (600 kDa retinoblastoma protein-associated factor) (N-recognin-4) (RING-type E3 ubiquitin transferase UBR4) (Retinoblastoma-associated factor of 600 kDa) (RBAF600) (p600) (Zinc finger UBR1-type protein 1)
P62314	SMD1	Small nuclear ribonucleoprotein Sm D1 (Sm-D1) (Sm-D autoantigen) (snRNP core protein D1)
P62316	SMD2	Small nuclear ribonucleoprotein Sm D2 (Sm-D2) (snRNP core protein D2)
Q5H943	KKLC1	Kita-kyushu lung cancer antigen 1 (KK-LC-1) (Cancer/testis antigen 83)
Q15506	SP17	Sperm surface protein Sp17 (Cancer/testis antigen 22) (CT22) (Sp17-1) (Sperm autoantigenic protein 17) (Sperm protein 17)
P57729	RAB38	Ras-related protein Rab-38 (Melanoma antigen NY-MEL-1)
P24385	CCND1	G1/S-specific cyclin-D1 (B-cell lymphoma 1 protein) (BCL-1) (BCL-1 oncogene) (PRAD1 oncogene)
Q16678	CP1B1	Cytochrome P450 1B1 (EC 1.14.14.1) (CYPIB1) (Hydroperoxy icosatetraenoate dehydratase) (EC 4.2.1.152)
Q00987	MDM2	E3 ubiquitin-protein ligase Mdm2 (EC 2.3.2.27) (Double minute 2 protein) (Hdm2) (Oncoprotein Mdm2) (RING-type E3 ubiquitin transferase Mdm2) (p53-binding protein Mdm2)
Q9H8N7	ZN395	Zinc finger protein 395 (HD-regulating factor 2) (HDRF-2) (Huntington disease gene regulatory region-binding protein 2) (HD gene regulatory region-binding protein 2) (HDBP-2) (Papillomavirus regulatory factor 1) (PRF-1) (Papillomavirus-binding factor)
Q9UHE8	STEA1	Metalloreductase STEAP1 (EC 1.16.1.-) (Six-transmembrane epithelial antigen of prostate 1)
P37173	TGFR2	TGF-beta receptor type-2 (TGFR-2) (EC 2.7.11.30) (TGF-beta type II receptor) (Transforming growth factor-beta receptor type II) (TGF-beta receptor type II) (TbetaR-II)
Q12802	AKP13	A-kinase anchor protein 13 (AKAP-13) (AKAP-Lbc) (Breast cancer nuclear receptor-binding auxiliary protein) (Guanine nucleotide exchange factor Lbc) (Human thyroid-anchoring protein 31) (Lymphoid blast crisis oncogene) (LBC oncogene) (Non-oncogenic Rho GTPase-specific GTP exchange factor) (Protein kinase A-anchoring protein 13) (PRKA13) (p47)
O75330	HMMR	Hyaluronan mediated motility receptor (Intracellular hyaluronic acid-binding protein) (Receptor for hyaluronan-mediated motility) (CD antigen CD168)
P15309	PPAP	Prostatic acid phosphatase (PAP) (EC 3.1.3.2) (5'-nucleotidase) (5'-NT) (EC 3.1.3.5) (Acid phosphatase 3) (Ecto-5'-nucleotidase) (Thiamine monophosphatase) (TMPase) [Cleaved into: PAPf39]
P15880	RS2	40S ribosomal protein S2 (40S ribosomal protein S4) (Protein LLRep3) (Small ribosomal subunit protein uS5)
P62906	RL10A	60S ribosomal protein L10a (CSA-19) (Large ribosomal subunit protein uL1) (Neural precursor cell expressed developmentally down-regulated protein 6) (NEDD-6)
Q96JT2	S45A3	Solute carrier family 45 member 3 (Prostate cancer-associated protein 6) (Prostein)
Q07817	B2CL1	Bcl-2-like protein 1 (Bcl2-L-1) (Apoptosis regulator Bcl-X)
O94907	DKK1	Dickkopf-related protein 1 (Dickkopf-1) (Dkk-1) (hDkk-1) (SK)
Q8N8S7	ENAH	Protein enabled homolog
Q6UVK1	CSPG4	Chondroitin sulfate proteoglycan 4 (Chondroitin sulfate proteoglycan NG2) (Melanoma chondroitin sulfate proteoglycan) (Melanoma-associated chondroitin sulfate proteoglycan)
P11274	BCR	Breakpoint cluster region protein (EC 2.7.11.1) (Renal carcinoma antigen NY-REN-26)
P35659	DEK	Protein DEK
P36888	FLT3	Receptor-type tyrosine-protein kinase FLT3 (EC 2.7.10.1) (FL cytokine receptor) (Fetal liver kinase-2) (FLK-2) (Fms-like tyrosine kinase 3) (FLT-3) (Stem cell tyrosine kinase 1) (STK-1) (CD antigen CD135)
P00519	ABL1	Tyrosine-protein kinase ABL1 (EC 2.7.10.2) (Abelson murine leukemia viral oncogene homolog 1) (Abelson tyrosine-protein kinase 1) (Proto-oncogene c-Abl) (p150)
Q01196	RUNX1	Runt-related transcription factor 1 (Acute myeloid leukemia 1 protein) (Core-binding factor subunit alpha-2) (CBF-alpha-2) (Oncogene AML-1) (Polyomavirus enhancer-binding protein 2 alpha B subunit) (PEA2-alpha B) (PEBP2-alpha B) (SL3-3 enhancer factor 1 alpha B subunit) (SL3/AKV core-binding factor alpha B subunit)
P01130	LDLR	Low-density lipoprotein receptor (LDL receptor)
P19526	FUT1	Galactoside alpha-(1,2)-fucosyltransferase 1 (Alpha(1,2)FT 1) (Blood group H alpha 2-fucosyltransferase) (Fucosyltransferase 1) (GDP-L-fucose:beta-D-galactoside 2-alpha-L-fucosyltransferase 1) (Type 1 galactoside alpha-(1,2)-fucosyltransferase FUT1) (EC 2.4.1.69) (Type 2 galactoside alpha-(1,2)-fucosyltransferase FUT1) (EC 2.4.1.344)
P06748	NPM	Nucleophosmin (NPM) (Nucleolar phosphoprotein B23) (Nucleolar protein NO38) (Numatrin)
P10276	RARA	Retinoic acid receptor alpha (RAR-alpha) (Nuclear receptor subfamily 1 group B member 1)
Q15532	SSXT	Protein SSXT (Protein SYT) (Synovial sarcoma translocated to X chromosome protein)
Q13421	MSLN	Mesothelin (CAK1 antigen) (Pre-pro-megakaryocyte-potentiating factor) [Cleaved into: Megakaryocyte-potentiating factor (MPF); Mesothelin, cleaved form]
Q13404	UB2V1	Ubiquitin-conjugating enzyme E2 variant 1 (UEV-1) (CROC-1) (TRAF6-regulated IKK activator 1 beta Uev1A)
P14866	HNRPL	Heterogeneous nuclear ribonucleoprotein L (hnRNP L)
Q9H3P2	NELFA	Negative elongation factor A (NELF-A) (Wolf-Hirschhorn syndrome candidate 2 protein)
Q9Y6K5	OAS3	2'-5'-oligoadenylate synthase 3 ((2-5')oligo(A) synthase 3) (2-5A synthase 3) (EC 2.7.7.84) (p100 OAS) (p100OAS)
Q07820	MCL1	Induced myeloid leukemia cell differentiation protein Mcl-1 (Bcl-2-like protein 3) (Bcl2-L-3) (Bcl-2-related protein EAT/mcl1) (mcl1/EAT)
O15438	MRP3	Canalicular multispecific organic anion transporter 2 (ATP-binding cassette sub-family C member 3) (Multi-specific organic anion transporter D) (MOAT-D) (Multidrug resistance-associated protein 3)
Q10589	BST2	Bone marrow stromal antigen 2 (BST-2) (HM1.24 antigen) (Tetherin) (CD antigen CD317)
Q08431	MFGM	Lactadherin (Breast epithelial antigen BA46) (HMFG) (MFGM) (Milk fat globule-EGF factor 8) (MFG-E8) (SED1) [Cleaved into: Lactadherin short form; Medin]
Q13641	TPBG	Trophoblast glycoprotein (5T4 oncofetal antigen) (5T4 oncofetal trophoblast glycoprotein) (5T4 oncotrophoblast glycoprotein) (M6P1) (Wnt-activated inhibitory factor 1) (WAIF1)
P08865	RSSA	40S ribosomal protein SA (37 kDa laminin receptor precursor) (37LRP) (37/67 kDa laminin receptor) (LRP/LR) (67 kDa laminin receptor) (67LR) (Colon carcinoma laminin-binding protein) (Laminin receptor 1) (LamR) (Laminin-binding protein precursor p40) (LBP/p40) (Multidrug resistance-associated protein MGr1-Ag) (NEM/1CHD4) (Small ribosomal subunit protein uS2)
Q9UQ80	PA2G4	Proliferation-associated protein 2G4 (Cell cycle protein p38-2G4 homolog) (hG4-1) (ErbB3-binding protein 1)
Q15910	EZH2	Histone-lysine N-methyltransferase EZH2 (EC 2.1.1.356) (ENX-1) (Enhancer of zeste homolog 2) (Lysine N-methyltransferase 6)
O95466	FMNL1	Formin-like protein 1 (CLL-associated antigen KW-13) (Leukocyte formin)
P25054	APC	Adenomatous polyposis coli protein (Protein APC) (Deleted in polyposis 2.5)
P49459	UBE2A	Ubiquitin-conjugating enzyme E2 A (EC 2.3.2.23) (E2 ubiquitin-conjugating enzyme A) (RAD6 homolog A) (HR6A) (hHR6A) (Ubiquitin carrier protein A) (Ubiquitin-protein ligase A)
P51572	BAP31	B-cell receptor-associated protein 31 (BCR-associated protein 31) (Bap31) (6C6-AG tumor-associated antigen) (Protein CDM) (p28)
P11388	TOP2A	DNA topoisomerase 2-alpha (EC 5.6.2.2) (DNA topoisomerase II, alpha isozyme)
Q02880	TOP2B	DNA topoisomerase 2-beta (EC 5.6.2.2) (DNA topoisomerase II, beta isozyme)
P26012	ITB8	Integrin beta-8
P27694	RFA1	Replication protein A 70 kDa DNA-binding subunit (RP-A p70) (Replication factor A protein 1) (RF-A protein 1) (Single-stranded DNA-binding protein) [Cleaved into: Replication protein A 70 kDa DNA-binding subunit, N-terminally processed]
Q9NYB9	ABI2	Abl interactor 2 (Abelson interactor 2) (Abi-2) (Abl-binding protein 3) (AblBP3) (Arg-binding protein 1) (ArgBP1)
Q14094	CCNI	Cyclin-I
P06493	CDK1	Cyclin-dependent kinase 1 (CDK1) (EC 2.7.11.22) (EC 2.7.11.23) (Cell division control protein 2 homolog) (Cell division protein kinase 1) (p34 protein kinase)
P42224	STAT1	Signal transducer and activator of transcription 1-alpha/beta (Transcription factor ISGF-3 components p91/p84)
Q07954	LRP1	Prolow-density lipoprotein receptor-related protein 1 (LRP-1) (Alpha-2-macroglobulin receptor) (A2MR) (Apolipoprotein E receptor) (APOER) (CD antigen CD91) [Cleaved into: Low-density lipoprotein receptor-related protein 1 85 kDa subunit (LRP-85); Low-density lipoprotein receptor-related protein 1 515 kDa subunit (LRP-515); Low-density lipoprotein receptor-related protein 1 intracellular domain (L…
P78536	ADA17	Disintegrin and metalloproteinase domain-containing protein 17 (ADAM 17) (EC 3.4.24.86) (Snake venom-like protease) (TNF-alpha convertase) (TNF-alpha-converting enzyme) (CD antigen CD156b)
P14923	PLAK	Junction plakoglobin (Catenin gamma) (Desmoplakin III) (Desmoplakin-3)
Q08345	DDR1	Epithelial discoidin domain-containing receptor 1 (Epithelial discoidin domain receptor 1) (EC 2.7.10.1) (CD167 antigen-like family member A) (Cell adhesion kinase) (Discoidin receptor tyrosine kinase) (HGK2) (Mammary carcinoma kinase 10) (MCK-10) (Protein-tyrosine kinase 3A) (Protein-tyrosine kinase RTK-6) (TRK E) (Tyrosine kinase DDR) (Tyrosine-protein kinase CAK) (CD antigen CD167a)
Q14571	ITPR2	Inositol 1,4,5-trisphosphate receptor type 2 (IP3 receptor isoform 2) (IP3R 2) (InsP3R2) (Type 2 inositol 1,4,5-trisphosphate receptor) (Type 2 InsP3 receptor)
P67936	TPM4	Tropomyosin alpha-4 chain (TM30p1) (Tropomyosin-4)
O15533	TPSN	Tapasin (TPN) (TPSN) (NGS-17) (TAP-associated protein) (TAP-binding protein)
Q08380	LG3BP	Galectin-3-binding protein (Basement membrane autoantigen p105) (Lectin galactoside-binding soluble 3-binding protein) (Mac-2-binding protein) (MAC2BP) (Mac-2 BP) (Tumor-associated antigen 90K)
Q13177	PAK2	Serine/threonine-protein kinase PAK 2 (EC 2.7.11.1) (Gamma-PAK) (PAK65) (S6/H4 kinase) (p21-activated kinase 2) (PAK-2) (p58) [Cleaved into: PAK-2p27 (p27); PAK-2p34 (p34) (C-t-PAK2)]
P38936	CDN1A	Cyclin-dependent kinase inhibitor 1 (CDK-interacting protein 1) (Melanoma differentiation-associated protein 6) (MDA-6) (p21)
P35716	SOX11	Transcription factor SOX-11
P04818	TYSY	Thymidylate synthase (TS) (TSase) (EC 2.1.1.45)
P31939	PUR9	Bifunctional purine biosynthesis protein ATIC (AICAR transformylase/inosine monophosphate cyclohydrolase) (ATIC) [Cleaved into: Bifunctional purine biosynthesis protein ATIC, N-terminally processed] [Includes: Phosphoribosylaminoimidazolecarboxamide formyltransferase (EC 2.1.2.3) (5-aminoimidazole-4-carboxamide ribonucleotide formyltransferase) (AICAR formyltransferase) (AICAR transformylase); In…
P00558	PGK1	Phosphoglycerate kinase 1 (EC 2.7.2.3) (Cell migration-inducing gene 10 protein) (Primer recognition protein 2) (PRP 2)
Q06945	SOX4	Transcription factor SOX-4
Q9H497	TOR3A	Torsin-3A (ATP-dependent interferon-responsive protein) (Torsin family 3 member A)
Q9BX70	BTBD2	BTB/POZ domain-containing protein 2
P00533	EGFR	Epidermal growth factor receptor (EC 2.7.10.1) (Proto-oncogene c-ErbB-1) (Receptor tyrosine-protein kinase erbB-1)
P46695	IEX1	Radiation-inducible immediate-early gene IEX-1 (Differentiation-dependent gene 2 protein) (Protein DIF-2) (Immediate early protein GLY96) (Immediate early response 3 protein) (PACAP-responsive gene 1 protein) (Protein PRG1)
P33981	TTK	Dual specificity protein kinase TTK (EC 2.7.12.1) (Phosphotyrosine picked threonine-protein kinase) (PYT)
O00425	IF2B3	Insulin-like growth factor 2 mRNA-binding protein 3 (IGF2 mRNA-binding protein 3) (IMP-3) (IGF-II mRNA-binding protein 3) (KH domain-containing protein overexpressed in cancer) (hKOC) (VICKZ family member 3)
P84243	H33	Histone H3.3
P08582	TRFM	Melanotransferrin (Melanoma-associated antigen p97) (CD antigen CD228)
P50281	MMP14	Matrix metalloproteinase-14 (MMP-14) (EC 3.4.24.80) (MMP-X1) (Membrane-type matrix metalloproteinase 1) (MT-MMP 1) (MTMMP1) (Membrane-type-1 matrix metalloproteinase) (MT1-MMP) (MT1MMP)
O00560	SDCB1	Syntenin-1 (Melanoma differentiation-associated protein 9) (MDA-9) (Pro-TGF-alpha cytoplasmic domain-interacting protein 18) (TACIP18) (Scaffold protein Pbp1) (Syndecan-binding protein 1)
Q9H0J9	PAR12	Protein mono-ADP-ribosyltransferase PARP12 (EC 2.4.2.-) (ADP-ribosyltransferase diphtheria toxin-like 12) (ARTD12) (Poly [ADP-ribose] polymerase 12) (PARP-12) (Zinc finger CCCH domain-containing protein 1)
P08581	MET	Hepatocyte growth factor receptor (HGF receptor) (EC 2.7.10.1) (HGF/SF receptor) (Proto-oncogene c-Met) (Scatter factor receptor) (SF receptor) (Tyrosine-protein kinase Met)
Q9NWH9	SLTM	SAFB-like transcription modulator (Modulator of estrogen-induced transcription)
P14635	CCNB1	G2/mitotic-specific cyclin-B1
P17861	XBP1	X-box-binding protein 1 (XBP-1) (Tax-responsive element-binding protein 5) (TREB-5) [Cleaved into: X-box-binding protein 1, cytoplasmic form; X-box-binding protein 1, luminal form]
P41161	ETV5	ETS translocation variant 5 (Ets-related protein ERM)
P0DMV8	HS71A	Heat shock 70 kDa protein 1A (Heat shock 70 kDa protein 1) (HSP70-1) (HSP70.1)
Q92619	HMHA1	Rho GTPase-activating protein 45 [Cleaved into: Minor histocompatibility antigen HA-1 (mHag HA-1)]
Q6AZZ1	TRI68	E3 ubiquitin-protein ligase TRIM68 (EC 2.3.2.27) (RING finger protein 137) (RING-type E3 ubiquitin transferase TRIM68) (SSA protein SS-56) (SS-56) (Tripartite motif-containing protein 68)
Q13535	ATR	Serine/threonine-protein kinase ATR (EC 2.7.11.1) (Ataxia telangiectasia and Rad3-related protein) (FRAP-related protein 1)
Q9H6X2	ANTR1	Anthrax toxin receptor 1 (Tumor endothelial marker 8)
Q9Y3I0	RTCB	RNA-splicing ligase RtcB homolog (EC 6.5.1.8) (3'-phosphate/5'-hydroxy nucleic acid ligase)
Q6UWU4	CF089	Bombesin receptor-activated protein C6orf89 (Amfion)
Q9NYV4	CDK12	Cyclin-dependent kinase 12 (EC 2.7.11.22) (EC 2.7.11.23) (Cdc2-related kinase, arginine/serine-rich) (CrkRS) (Cell division cycle 2-related protein kinase 7) (CDC2-related protein kinase 7) (Cell division protein kinase 12) (hCDK12)
P48729	KC1A	Casein kinase I isoform alpha (CKI-alpha) (EC 2.7.11.1) (CK1)
P25116	PAR1	Proteinase-activated receptor 1 (PAR-1) (Coagulation factor II receptor) (Thrombin receptor)
Q53EP0	FND3B	Fibronectin type III domain-containing protein 3B (Factor for adipocyte differentiation 104) (HCV NS5A-binding protein 37)
Q68CZ6	HAUS3	HAUS augmin-like complex subunit 3
Q15751	HERC1	Probable E3 ubiquitin-protein ligase HERC1 (EC 2.3.2.26) (HECT domain and RCC1-like domain-containing protein 1) (HECT-type E3 ubiquitin transferase HERC1) (p532) (p619)
Q5T011	SZT2	KICSTOR complex protein SZT2 (Seizure threshold 2 protein homolog)
Q15345	LRC41	Leucine-rich repeat-containing protein 41 (Protein Muf1)
O00339	MATN2	Matrilin-2
Q8N4C6	NIN	Ninein (hNinein) (Glycogen synthase kinase 3 beta-interacting protein) (GSK3B-interacting protein)
Q8IWE5	PKHM2	Pleckstrin homology domain-containing family M member 2 (PH domain-containing family M member 2) (Salmonella-induced filaments A and kinesin-interacting protein) (SifA and kinesin-interacting protein)
P24928	RPB1	DNA-directed RNA polymerase II subunit RPB1 (RNA polymerase II subunit B1) (EC 2.7.7.6) (DNA-directed RNA polymerase II subunit A) (DNA-directed RNA polymerase III largest subunit) (RNA-directed RNA polymerase II subunit RPB1) (EC 2.7.7.48)
Q86X10	RLGPB	Ral GTPase-activating protein subunit beta (p170)
O75533	SF3B1	Splicing factor 3B subunit 1 (Pre-mRNA-splicing factor SF3b 155 kDa subunit) (SF3b155) (Spliceosome-associated protein 155) (SAP 155)
Q9Y3F4	STRAP	Serine-threonine kinase receptor-associated protein (MAP activator with WD repeats) (UNR-interacting protein) (WD-40 repeat protein PT-WD)
Q66K14	TBC9B	TBC1 domain family member 9B
Q86W42	THOC6	THO complex subunit 6 homolog (Functional spliceosome-associated protein 35) (fSAP35) (WD repeat-containing protein 58)
Q9BZ95	NSD3	Histone-lysine N-methyltransferase NSD3 (EC 2.1.1.-) (Nuclear SET domain-containing protein 3) (Protein whistle) (WHSC1-like 1 isoform 9 with methyltransferase activity to lysine) (Wolf-Hirschhorn syndrome candidate 1-like protein 1) (WHSC1-like protein 1)
O14980	XPO1	Exportin-1 (Exp1) (Chromosome region maintenance 1 protein homolog)
Q9H165	BC11A	B-cell lymphoma/leukemia 11A (BCL-11A) (B-cell CLL/lymphoma 11A) (COUP-TF-interacting protein 1) (Ecotropic viral integration site 9 protein homolog) (EVI-9) (Zinc finger protein 856)
Q96T58	MINT	Msx2-interacting protein (SMART/HDAC1-associated repressor protein) (SPEN homolog)
Q5THJ4	VP13D	Vacuolar protein sorting-associated protein 13D
O94964	SOGA1	Protein SOGA1 (SOGA family member 1) (Suppressor of glucose by autophagy) (Suppressor of glucose, autophagy-associated protein 1) [Cleaved into: N-terminal form; C-terminal 80 kDa form (80-kDa SOGA fragment)]
Q8N3V7	SYNPO	Synaptopodin
Q53F19	NCBP3	Nuclear cap-binding protein subunit 3 (Protein ELG)
P31629	ZEP2	Transcription factor HIVEP2 (Human immunodeficiency virus type I enhancer-binding protein 2) (HIV-EP2) (MHC-binding protein 2) (MBP-2)
Q93052	LPP	Lipoma-preferred partner (LIM domain-containing preferred translocation partner in lipoma)
Q8NFD5	ARI1B	AT-rich interactive domain-containing protein 1B (ARID domain-containing protein 1B) (BRG1-associated factor 250b) (BAF250B) (BRG1-binding protein hELD/OSA1) (Osa homolog 2) (hOsa2) (p250R)
O15061	SYNEM	Synemin (Desmuslin)
O95425	SVIL	Supervillin (Archvillin) (p205/p250)
Q9UQ35	SRRM2	Serine/arginine repetitive matrix protein 2 (300 kDa nuclear matrix antigen) (Serine/arginine-rich splicing factor-related nuclear matrix protein of 300 kDa) (SR-related nuclear matrix protein of 300 kDa) (Ser/Arg-related nuclear matrix protein of 300 kDa) (Splicing coactivator subunit SRm300) (Tax-responsive enhancer element-binding protein 803) (TaxREB803)
Q92766	RREB1	Ras-responsive element-binding protein 1 (RREB-1) (Finger protein in nuclear bodies) (Raf-responsive zinc finger protein LZ321) (Zinc finger motif enhancer-binding protein 1) (Zep-1)
Q09472	EP300	Histone acetyltransferase p300 (p300 HAT) (EC 2.3.1.48) (E1A-associated protein p300) (Histone butyryltransferase p300) (EC 2.3.1.-) (Histone crotonyltransferase p300) (EC 2.3.1.-) (Protein 2-hydroxyisobutyryltransferase p300) (EC 2.3.1.-) (Protein propionyltransferase p300) (EC 2.3.1.-)
Q6JBY9	CPZIP	CapZ-interacting protein (Protein kinase substrate CapZIP) (RCSD domain-containing protein 1)
Q96GE4	CEP95	Centrosomal protein of 95 kDa (Cep95) (Coiled-coil domain-containing protein 45)
Q92551	IP6K1	Inositol hexakisphosphate kinase 1 (InsP6 kinase 1) (EC 2.7.4.21) (Inositol hexaphosphate kinase 1)
Q9UPN3	MACF1	Microtubule-actin cross-linking factor 1, isoforms 1/2/3/5 (620 kDa actin-binding protein) (ABP620) (Actin cross-linking family protein 7) (Macrophin-1) (Trabeculin-alpha)
Q3KQU3	MA7D1	MAP7 domain-containing protein 1 (Arginine/proline-rich coiled-coil domain-containing protein 1) (Proline/arginine-rich coiled-coil domain-containing protein 1)
Q9Y6X9	MORC2	ATPase MORC2 (EC 3.6.1.-) (MORC family CW-type zinc finger protein 2) (Zinc finger CW-type coiled-coil domain protein 1)
Q96PK6	RBM14	RNA-binding protein 14 (Paraspeckle protein 2) (PSP2) (RNA-binding motif protein 14) (RRM-containing coactivator activator/modulator) (Synaptotagmin-interacting protein) (SYT-interacting protein)
Q9BYG3	MK67I	MKI67 FHA domain-interacting nucleolar phosphoprotein (Nucleolar phosphoprotein Nopp34) (Nucleolar protein interacting with the FHA domain of pKI-67) (hNIFK)
Q9UKI8	TLK1	Serine/threonine-protein kinase tousled-like 1 (EC 2.7.11.1) (PKU-beta) (Tousled-like kinase 1)
Q9Y4H2	IRS2	Insulin receptor substrate 2 (IRS-2)
P62136	PP1A	Serine/threonine-protein phosphatase PP1-alpha catalytic subunit (PP-1A) (EC 3.1.3.16)
Q9Y4H4	GPSM3	G-protein-signaling modulator 3 (Activator of G-protein signaling 4) (G18.1b) (Protein G18)
P57059	SIK1	Serine/threonine-protein kinase SIK1 (EC 2.7.11.1) (Salt-inducible kinase 1) (SIK-1) (Serine/threonine-protein kinase SNF1-like kinase 1) (Serine/threonine-protein kinase SNF1LK)
Q16584	M3K11	Mitogen-activated protein kinase kinase kinase 11 (EC 2.7.11.25) (Mixed lineage kinase 3) (Src-homology 3 domain-containing proline-rich kinase)
Q9P2N6	KANL3	KAT8 regulatory NSL complex subunit 3 (NSL complex protein NSL3) (Non-specific lethal 3 homolog) (Serum inhibited-related protein) (Testis development protein PRTD)
Q9Y5W3	KLF2	Krueppel-like factor 2 (Lung krueppel-like factor)
Q68CZ2	TENS3	Tensin-3 (Tensin-like SH2 domain-containing protein 1) (Tumor endothelial marker 6)
Q86UW6	N4BP2	NEDD4-binding protein 2 (N4BP2) (EC 3.-.-.-) (BCL-3-binding protein)
Q9ULW0	TPX2	Targeting protein for Xklp2 (Differentially expressed in cancerous and non-cancerous lung cells 2) (DIL-2) (Hepatocellular carcinoma-associated antigen 519) (Hepatocellular carcinoma-associated antigen 90) (Protein fls353) (Restricted expression proliferation-associated protein 100) (p100)
Q03164	KMT2A	Histone-lysine N-methyltransferase 2A (Lysine N-methyltransferase 2A) (EC 2.1.1.354) (ALL-1) (CXXC-type zinc finger protein 7) (Myeloid/lymphoid or mixed-lineage leukemia) (Myeloid/lymphoid or mixed-lineage leukemia protein 1) (Trithorax-like protein) (Zinc finger protein HRX) [Cleaved into: MLL cleavage product N320 (N-terminal cleavage product of 320 kDa) (p320); MLL cleavage product C180 (C-te…
P25098	ARBK1	Beta-adrenergic receptor kinase 1 (Beta-ARK-1) (EC 2.7.11.15) (G-protein coupled receptor kinase 2)
Q6Y7W6	GGYF2	GRB10-interacting GYF protein 2 (PERQ amino acid-rich with GYF domain-containing protein 2) (Trinucleotide repeat-containing gene 15 protein)
Q12770	SCAP	Sterol regulatory element-binding protein cleavage-activating protein (SCAP) (SREBP cleavage-activating protein)
Q5JXC2	MIIP	Migration and invasion-inhibitory protein (IGFBP2-binding protein) (Invasion-inhibitory protein 45) (IIp45)
Q6PJT7	ZC3HE	Zinc finger CCCH domain-containing protein 14 (Mammalian suppressor of tau pathology-2) (MSUT-2) (Renal carcinoma antigen NY-REN-37)
Q9H2Y7	ZN106	Zinc finger protein 106 (Zfp-106) (Zinc finger protein 474)
P12755	SKI	Ski oncogene (Proto-oncogene c-Ski)
Q9BYW2	SETD2	Histone-lysine N-methyltransferase SETD2 (EC 2.1.1.359) (HIF-1) (Huntingtin yeast partner B) (Huntingtin-interacting protein 1) (HIP-1) (Huntingtin-interacting protein B) (Lysine N-methyltransferase 3A) (Protein-lysine N-methyltransferase SETD2) (EC 2.1.1.-) (SET domain-containing protein 2) (hSET2) (p231HBP)
Q8WWM7	ATX2L	Ataxin-2-like protein (Ataxin-2 domain protein) (Ataxin-2-related protein)
Q86V48	LUZP1	Leucine zipper protein 1
Q13118	KLF10	Krueppel-like factor 10 (EGR-alpha) (Transforming growth factor-beta-inducible early growth response protein 1) (TGFB-inducible early growth response protein 1) (TIEG-1)
Q9P2R6	RERE	Arginine-glutamic acid dipeptide repeats protein (Atrophin-1-like protein) (Atrophin-1-related protein)
Q14814	MEF2D	Myocyte-specific enhancer factor 2D
Q15366	PCBP2	Poly(rC)-binding protein 2 (Alpha-CP2) (Heterogeneous nuclear ribonucleoprotein E2) (hnRNP E2)
Q68EM7	RHG17	Rho GTPase-activating protein 17 (Rho-type GTPase-activating protein 17) (RhoGAP interacting with CIP4 homologs protein 1) (RICH-1)
P04792	HSPB1	Heat shock protein beta-1 (HspB1) (28 kDa heat shock protein) (Estrogen-regulated 24 kDa protein) (Heat shock 27 kDa protein) (HSP 27) (Stress-responsive protein 27) (SRP27)
Q9Y618	NCOR2	Nuclear receptor corepressor 2 (N-CoR2) (CTG repeat protein 26) (SMAP270) (Silencing mediator of retinoic acid and thyroid hormone receptor) (SMRT) (T3 receptor-associating factor) (TRAC) (Thyroid-, retinoic-acid-receptor-associated corepressor)
Q99700	ATX2	Ataxin-2 (Spinocerebellar ataxia type 2 protein) (Trinucleotide repeat-containing gene 13 protein)
Q96T37	RBM15	RNA-binding protein 15 (One-twenty two protein 1) (RNA-binding motif protein 15)
P18583	SON	Protein SON (Bax antagonist selected in saccharomyces 1) (BASS1) (Negative regulatory element-binding protein) (NRE-binding protein) (Protein DBP-5) (SON3)
P01106	MYC	Myc proto-oncogene protein (Class E basic helix-loop-helix protein 39) (bHLHe39) (Proto-oncogene c-Myc) (Transcription factor p64)
O75179	ANR17	Ankyrin repeat domain-containing protein 17 (Gene trap ankyrin repeat protein) (Serologically defined breast cancer antigen NY-BR-16)
P43364	MAGAB	Melanoma-associated antigen 11 (Cancer/testis antigen 1.11) (CT1.11) (MAGE-11 antigen)
O60732	MAGC1	Melanoma-associated antigen C1 (Cancer/testis antigen 7.1) (CT7.1) (MAGE-C1 antigen)
Q9NY87	SPNXC	Sperm protein associated with the nucleus on the X chromosome C (Cancer/testis antigen 11.3) (CT11.3) (Cancer/testis-associated protein CTp11) (Nuclear-associated protein SPAN-Xc) (SPANX-C) (SPANX family member C)
Q96GU1	PAGE5	P antigen family member 5 (PAGE-5) (Cancer/testis antigen 16.1) (CT16.1) (G antigen family E member 1) (Prostate-associated gene 5 protein)
Q96PC5	MIA2	Melanoma inhibitory activity protein 2 (MIA protein 2) (CTAGE family member 5 ER export factor) (Cutaneous T-cell lymphoma-associated antigen 5) (Meningioma-expressed antigen 6/11)
Q8NG31	KNL1	Kinetochore scaffold 1 (ALL1-fused gene from chromosome 15q14 protein) (AF15q14) (Bub-linking kinetochore protein) (Blinkin) (Cancer susceptibility candidate gene 5 protein) (Cancer/testis antigen 29) (CT29) (Kinetochore-null protein 1) (Protein CASC5) (Protein D40/AF15q14)
Q9UGL1	KDM5B	Lysine-specific demethylase 5B (EC 1.14.11.67) (Cancer/testis antigen 31) (CT31) (Histone demethylase JARID1B) (Jumonji/ARID domain-containing protein 1B) (PLU-1) (Retinoblastoma-binding protein 2 homolog 1) (RBP2-H1) ([histone H3]-trimethyl-L-lysine(4) demethylase 5B)
P49910	ZN165	Zinc finger protein 165 (Cancer/testis antigen 53) (CT53) (LD65) (Zinc finger and SCAN domain-containing protein 7)
Q96KB5	TOPK	Lymphokine-activated killer T-cell-originated protein kinase (EC 2.7.12.2) (Cancer/testis antigen 84) (CT84) (MAPKK-like protein kinase) (Nori-3) (PDZ-binding kinase) (Spermatogenesis-related protein kinase) (SPK) (T-LAK cell-originated protein kinase)
O43482	MS18B	Protein Mis18-beta (Cancer/testis antigen 86) (CT86) (Opa-interacting protein 5) (OIP-5)
O15078	CE290	Centrosomal protein of 290 kDa (Cep290) (Bardet-Biedl syndrome 14 protein) (Cancer/testis antigen 87) (CT87) (Nephrocystin-6) (Tumor antigen se2-2)
O60271	JIP4	C-Jun-amino-terminal kinase-interacting protein 4 (JIP-4) (JNK-interacting protein 4) (Cancer/testis antigen 89) (CT89) (Human lung cancer oncogene 6 protein) (HLC-6) (JNK-associated leucine-zipper protein) (JLP) (Mitogen-activated protein kinase 8-interacting protein 4) (Proliferation-inducing protein 6) (Protein highly expressed in testis) (PHET) (Sperm surface protein) (Sperm-associated antige…
Q96Q89	KI20B	Kinesin-like protein KIF20B (Cancer/testis antigen 90) (CT90) (Kinesin family member 20B) (Kinesin-related motor interacting with PIN1) (M-phase phosphoprotein 1) (MPP1)
Q9HBJ0	PLAC1	Placenta-specific protein 1
Q14667	K0100	Protein KIAA0100 (Antigen MLAA-22) (Breast cancer-overexpressed gene 1 protein)
Q5T6F0	DCA12	DDB1- and CUL4-associated factor 12 (Centrosome-related protein TCC52) (Testis cancer centrosome-related protein) (WD repeat-containing protein 40A)
P04279	SEMG1	Semenogelin-1 (Cancer/testis antigen 103) (Semenogelin I) (SGI) [Cleaved into: Alpha-inhibin-92; Alpha-inhibin-31; Seminal basic protein]
Q9BZD4	NUF2	Kinetochore protein Nuf2 (hNuf2) (hNuf2R) (hsNuf2) (Cell division cycle-associated protein 1)
Q9NW75	GPTC2	G patch domain-containing protein 2
Q53EZ4	CEP55	Centrosomal protein of 55 kDa (Cep55) (Up-regulated in colon cancer 6)
Q96QS3	ARX	Homeobox protein ARX (Aristaless-related homeobox)
Q6NUI2	GPAT2	Glycerol-3-phosphate acyltransferase 2, mitochondrial (GPAT-2) (EC 2.3.1.15) (1-acylglycerol-3-phosphate O-acyltransferase GPAT2) (EC 2.3.1.51) (xGPAT1)
Q9NPE6	SPAG4	Sperm-associated antigen 4 protein (Outer dense fiber-associated protein SPAG4) (SUN domain-containing protein 4)
Q92600	CNOT9	CCR4-NOT transcription complex subunit 9 (Cell differentiation protein RQCD1 homolog) (Rcd-1)
Q14990	ODFP1	Outer dense fiber protein 1 (Heat shock protein beta-10) (HspB10)
Q5BJF6	ODFP2	Outer dense fiber protein 2 (Cenexin) (Outer dense fiber of sperm tails protein 2)
Q6PL18	ATAD2	ATPase family AAA domain-containing protein 2 (EC 3.6.1.-) (AAA nuclear coregulator cancer-associated protein) (ANCCA)
Q07617	SPAG1	Sperm-associated antigen 1 (HSD-3.8) (Infertility-related sperm protein Spag-1)
Q15406	NR6A1	Nuclear receptor subfamily 6 group A member 1 (Germ cell nuclear factor) (GCNF) (hGCNF) (Retinoid receptor-related testis-specific receptor) (RTR) (hRTR)
Q9GZY0	NXF2	Nuclear RNA export factor 2 (Cancer/testis antigen 39) (CT39) (TAP-like protein 2) (TAPL-2)
Q9NS26	SPNXA	Sperm protein associated with the nucleus on the X chromosome A (Cancer/testis antigen 11.1) (CT11.1) (Nuclear-associated protein SPAN-Xa) (SPAN-X) (SPANX-A) (SPANX family member A)
Q9NS25	SPNXB	Sperm protein associated with the nucleus on the X chromosome B1 (Cancer/testis antigen 11.2) (CT11.2) (Nuclear-associated protein SPAN-Xb) (SPANX-B) (SPANX family member B1) (SPANX family member F1)
Q9BXN6	SPNXD	Sperm protein associated with the nucleus on the X chromosome D (Cancer/testis antigen 11.4) (CT11.4) (Nuclear-associated protein SPAN-Xd) (SPANX-D) (SPANX family member D)
Q14686	NCOA6	Nuclear receptor coactivator 6 (Activating signal cointegrator 2) (ASC-2) (Amplified in breast cancer protein 3) (Cancer-amplified transcriptional coactivator ASC-2) (Nuclear receptor coactivator RAP250) (NRC RAP250) (Nuclear receptor-activating protein, 250 kDa) (Peroxisome proliferator-activated receptor-interacting protein) (PPAR-interacting protein) (PRIP) (Thyroid hormone receptor-binding pr…
P38398	BRCA1	Breast cancer type 1 susceptibility protein (EC 2.3.2.27) (RING finger protein 53) (RING-type E3 ubiquitin transferase BRCA1)
P51587	BRCA2	Breast cancer type 2 susceptibility protein (Fanconi anemia group D1 protein)
Q9UNQ0	ABCG2	Broad substrate specificity ATP-binding cassette transporter ABCG2 (EC 7.6.2.2) (ATP-binding cassette sub-family G member 2) (Breast cancer resistance protein) (CDw338) (Mitoxantrone resistance-associated protein) (Placenta-specific ATP-binding cassette transporter) (Urate exporter) (CD antigen CD338)
Q8N163	CCAR2	Cell cycle and apoptosis regulator protein 2 (Cell division cycle and apoptosis regulator protein 2) (DBIRD complex subunit KIAA1967) (Deleted in breast cancer gene 1 protein) (DBC-1) (DBC.1) (NET35) (p30 DBC)
Q02297	NRG1	Pro-neuregulin-1, membrane-bound isoform (Pro-NRG1) [Cleaved into: Neuregulin-1 (Acetylcholine receptor-inducing activity) (ARIA) (Breast cancer cell differentiation factor p45) (Glial growth factor) (Heregulin) (HRG) (Neu differentiation factor) (Sensory and motor neuron-derived factor)]
P56945	BCAR1	Breast cancer anti-estrogen resistance protein 1 (CRK-associated substrate) (Cas scaffolding protein family member 1) (p130cas)
O75815	BCAR3	Breast cancer anti-estrogen resistance protein 3 (Novel SH2-containing protein 2) (SH2 domain-containing protein 3B)
Q9UNF1	MAGD2	Melanoma-associated antigen D2 (11B6) (Breast cancer-associated gene 1 protein) (BCG-1) (Hepatocellular carcinoma-associated protein JCL-1) (MAGE-D2 antigen)
Q9Y6Q9	NCOA3	Nuclear receptor coactivator 3 (NCoA-3) (EC 2.3.1.48) (ACTR) (Amplified in breast cancer 1 protein) (AIB-1) (CBP-interacting protein) (pCIP) (Class E basic helix-loop-helix protein 42) (bHLHe42) (Receptor-associated coactivator 3) (RAC-3) (Steroid receptor coactivator protein 3) (SRC-3) (Thyroid hormone receptor activator molecule 1) (TRAM-1)
Q4LE39	ARI4B	AT-rich interactive domain-containing protein 4B (ARID domain-containing protein 4B) (180 kDa Sin3-associated polypeptide) (Sin3-associated polypeptide p180) (Breast cancer-associated antigen BRCAA1) (Histone deacetylase complex subunit SAP180) (Retinoblastoma-binding protein 1-like 1)
Q5FBB7	SGO1	Shugoshin 1 (Serologically defined breast cancer antigen NY-BR-85) (Shugoshin-like 1)
Q96JA3	PKHA8	Pleckstrin homology domain-containing family A member 8 (PH domain-containing family A member 8) (Phosphatidylinositol-four-phosphate adapter protein 2) (FAPP-2) (Phosphoinositol 4-phosphate adapter protein 2) (hFAPP2) (Serologically defined breast cancer antigen NY-BR-86)
Q9NS87	KIF15	Kinesin-like protein KIF15 (Kinesin-like protein 2) (hKLP2) (Kinesin-like protein 7) (Serologically defined breast cancer antigen NY-BR-62)
Q9NWK9	BCD1	Box C/D snoRNA protein 1 (Serologically defined breast cancer antigen NY-BR-75) (Zinc finger HIT domain-containing protein 6)
Q96PN7	TREF1	Transcriptional-regulating factor 1 (Breast cancer anti-estrogen resistance 2) (Transcriptional-regulating protein 132) (Zinc finger protein rapa) (Zinc finger transcription factor TReP-132)
Q7RTN6	STRAA	STE20-related kinase adapter protein alpha (STRAD alpha) (STE20-related adapter protein) (Serologically defined breast cancer antigen NY-BR-96)
Q8WWY3	PRP31	U4/U6 small nuclear ribonucleoprotein Prp31 (Pre-mRNA-processing factor 31) (Serologically defined breast cancer antigen NY-BR-99) (U4/U6 snRNP 61 kDa protein) (Protein 61K) (hPrp31)
Q15008	PSMD6	26S proteasome non-ATPase regulatory subunit 6 (26S proteasome regulatory subunit RPN7) (26S proteasome regulatory subunit S10) (Breast cancer-associated protein SGA-113M) (Phosphonoformate immuno-associated protein 4) (Proteasome regulatory particle subunit p44S10) (p42A)
Q9Y282	ERGI3	Endoplasmic reticulum-Golgi intermediate compartment protein 3 (Serologically defined breast cancer antigen NY-BR-84)
Q9BYZ6	RHBT2	Rho-related BTB domain-containing protein 2 (Deleted in breast cancer 2 gene protein) (p83)
Q9BRT2	UQCC2	Ubiquinol-cytochrome-c reductase complex assembly factor 2 (Breast cancer-associated protein SGA-81M) (Mitochondrial nucleoid factor 1) (Mitochondrial protein M19)
Q9BT67	NFIP1	NEDD4 family-interacting protein 1 (Breast cancer-associated protein SGA-1M) (NEDD4 WW domain-binding protein 5) (Putative MAPK-activating protein PM13) (Putative NF-kappa-B-activating protein 164) (Putative NFKB and MAPK-activating protein)
Q8ND04	SMG8	Protein SMG8 (Amplified in breast cancer gene 2 protein) (Protein smg-8 homolog)
Q9NQ31	AKIP1	A-kinase-interacting protein 1 (Breast cancer-associated gene 3 protein) (PKA-interacting protein) (Proline-rich protein BCA3)
Q13882	PTK6	Protein-tyrosine kinase 6 (EC 2.7.10.2) (Breast tumor kinase) (Tyrosine-protein kinase BRK)
O14965	AURKA	Aurora kinase A (EC 2.7.11.1) (Aurora 2) (Aurora/IPL1-related kinase 1) (ARK-1) (Aurora-related kinase 1) (hARK1) (Breast tumor-amplified kinase) (Serine/threonine-protein kinase 15) (Serine/threonine-protein kinase 6) (Serine/threonine-protein kinase aurora-A)
Q9H6U6	BCAS3	Breast carcinoma-amplified sequence 3 (GAOB1)
O75934	SPF27	Pre-mRNA-splicing factor SPF27 (Breast carcinoma-amplified sequence 2) (DNA amplified in mammary carcinoma 1 protein) (Spliceosome-associated protein SPF 27)
Q9C091	GRB1L	GREB1-like protein (Growth regulation by estrogen in breast cancer 1-like protein)
O43633	CHM2A	Charged multivesicular body protein 2a (Chromatin-modifying protein 2a) (CHMP2a) (Putative breast adenocarcinoma marker BC-2) (Vacuolar protein sorting-associated protein 2-1) (Vps2-1) (hVps2-1)
P26373	RL13	60S ribosomal protein L13 (Breast basic conserved protein 1) (Large ribosomal subunit protein eL13)
Q9UHD8	Septin9	Septin-9 (MLL septin-like fusion protein MSF-A) (MLL septin-like fusion protein) (Ovarian/Breast septin) (Ov/Br septin) (Septin D1)
Q6P4A7	SFXN4	Sideroflexin-4 (Breast cancer resistance marker 1)
Q6AI08	HEAT6	HEAT repeat-containing protein 6 (Amplified in breast cancer protein 1)
Q8TDM0	BCAS4	Breast carcinoma-amplified sequence 4
Q96B49	TOM6	Mitochondrial import receptor subunit TOM6 homolog (Overexpressed breast tumor protein) (Translocase of outer membrane 6 kDa subunit homolog)
Q5T124	UBX11	UBX domain-containing protein 11 (Colorectal tumor-associated antigen COA-1) (Socius) (UBX domain-containing protein 5)
Q16384	SSX1	Protein SSX1 (Cancer/testis antigen 5.1) (CT5.1) (Synovial sarcoma, X breakpoint 1)
Q9Y3S1	WNK2	Serine/threonine-protein kinase WNK2 (EC 2.7.11.1) (Antigen NY-CO-43) (Protein kinase lysine-deficient 2) (Protein kinase with no lysine 2) (Serologically defined colon cancer antigen 43)
O75937	DNJC8	DnaJ homolog subfamily C member 8 (Splicing protein spf31)
Q96G79	S35A4	Probable UDP-sugar transporter protein SLC35A4 (Solute carrier family 35 member A4)
Q12778	FOXO1	Forkhead box protein O1 (Forkhead box protein O1A) (Forkhead in rhabdomyosarcoma)
Q9Y3Q8	T22D4	TSC22 domain family protein 4 (TSC22-related-inducible leucine zipper protein 2) (Tsc-22-like protein THG-1)
Q6S8J3	POTEE	POTE ankyrin domain family member E (ANKRD26-like family C member 1A) (Prostate, ovary, testis-expressed protein on chromosome 2) (POTE-2)
Q9HCU9	BRMS1	Breast cancer metastasis-suppressor 1
Q9HCH5	SYTL2	Synaptotagmin-like protein 2 (Breast cancer-associated antigen SGA-72M) (Exophilin-4)

## Sheet: Refined BC list
Uniprot	Gene name	Protein names
Q14686	NCOA6	Nuclear receptor coactivator 6
P38398	BRCA1	Breast cancer type 1 susceptibility protein
P51587	BRCA2	Breast cancer type 2 susceptibility protein
Q9UNQ0	ABCG2	Breast cancer resistance protein
Q8N163	CCAR2	Deleted in breast cancer gene 1 protein
Q02297	NRG1	Breast cancer cell differentiation factor p45
P56945	BCAR1	Breast cancer anti-estrogen resistance protein 1
O75815	BCAR3	Breast cancer anti-estrogen resistance protein 3
Q9UNF1	MAGED2	Breast cancer-associated gene 1 protein
Q9Y6Q9	NCOA3	Amplified in breast cancer 1 protein
Q4LE39	ARID4B	Breast cancer-associated antigen BRCAA1
Q5FBB7	SGO1	Serologically defined breast cancer antigen NY-BR-85
Q96JA3	PLEKHA8	Serologically defined breast cancer antigen NY-BR-86
Q9NS87	KIF15	Serologically defined breast cancer antigen NY-BR-62
Q9NWK9	ZNHIT6	Serologically defined breast cancer antigen NY-BR-75
Q96PN7	TRERF1	Breast cancer anti-estrogen resistance 2
Q12802	AKAP13	Breast cancer nuclear receptor-binding auxiliary protein
Q7RTN6	STRADA	Serologically defined breast cancer antigen NY-BR-96
O75179	ANKRD17	Serologically defined breast cancer antigen NY-BR-16
Q8WWY3	PRPF31	Serologically defined breast cancer antigen NY-BR-99
Q15008	PSMD6	Breast cancer-associated protein SGA-113M
Q9Y282	ERGIC3	Serologically defined breast cancer antigen NY-BR-84
Q9BYZ6	RHOBTB2	Deleted in breast cancer 2 gene protein
Q9BRT2	UQCC2	Breast cancer-associated protein SGA-81M
Q9BT67	NDFIP1	Breast cancer-associated protein SGA-1M
Q8ND04	SMG8	Amplified in breast cancer gene 2 protein
Q9NQ31	AKIP1	Breast cancer-associated gene 3 protein
Q13882	PTK6	Protein-tyrosine kinase 6 (Breast tumor kinase)
O14965	AURKA	Aurora kinase A (Breast tumor-amplified kinase) (Serine/threonine-protein kinase aurora-A)
Q9H6U6	BCAS3	Breast carcinoma-amplified sequence 3
O75934	BCAS2	(Breast carcinoma-amplified sequence 2)
Q08431	MFGE8	Breast epithelial antigen BA46
Q9C091	GREB1L	Growth regulation by estrogen in breast cancer 1-like protein
O43633	CHMP2A	Putative breast adenocarcinoma marker BC-2
P26373	RPL13	Breast basic conserved protein 1
Q14667	KIAA0100	Breast cancer-overexpressed gene 1 protein
Q9UHD8	SEPTIN9	Septin-9 (Ovarian/Breast septin)
Q6P4A7	SFXN4	Breast cancer resistance marker 1
Q6AI08	HEATR6	Amplified in breast cancer protein 1
Q8TDM0	BCAS4	Breast carcinoma-amplified sequence 4
Q96B49	TOMM6	Mitochondrial import receptor subunit TOM6 homolog (Overexpressed breast tumor protein)
